# Supplementary material for: Reposition: Focalizing β-Alanine Metabolism and the Anti-Inflammatory Effects of Its Metabolite Based on Multi-Omics Datasets
Source: Int J Mol Sci. 2024 Sep 24;25(19):10252. doi: 10.3390/ijms251910252 (PMC11476852; doi:10.3390/ijms251910252)
Supplement: Supplementary file 1 [file ijms-25-10252-s001.zip › S1.xlsx]

## Sheet: 3h
H2-Q7
H2-M11
H2-Q8
H2-K1
H2-M2
H2-Q2
H2-BI
H2-D1
H2-L
Cd200r4
Fcgr4
Fcgr1
Cd55b
H2-T10
H2-T23
Cd47
H2-T22
Fcmr
H2-Q10
Siglec1
Cd209b
Igsf5
H2-M3
Cd86
Igsf9
Cd2bp2
Cd36
Cd79b
Cd300ld3
Igsf8
Cd96
Cd46
Igsf9b
Cd48
Cd19
Cd5
Cd248
Igsf10
Cd200r2
Cd209a
Cd164
Cd8b1
Cd38
Cd40
Cd69
H2-T24
Igtp
Cd55
Cd83
H2-DMb1
Ctla2a
Cd84
Cd28
Cd5l
Fcer1a
Fcrl5
Cd63
Cd81
Cd300a
H2-Dma
Fcgr3
Fcgrt
Cdc14a
Cd300lb
Cd99l2
Cd6
Cd151
Fcer2a
Cd22
Cd1d1
DHX58
IFI209
IFI213
IFIT1b11
IFIT3
IFIT3b
IFITM7
IFNA1
IFNA13
IFNA14
IFNA2
IFNA5
IFNAB
IFNB1
IFRD1
OAS1a
OAS2
OAS3
IFIT1bl1
Oasl2
Ifi44l
Ifi44
Ifi47
Oas2
Ifi204
Igtp
Oas1g
Oas1a
Oas1f
Dhx58
Ifi202b
Ifi27l2a
Oas3
Oas1b
Ifih1
Ifi213
Ifna5
Ifna2
Ifna13
Ifna7
Ifitm1
Oas1c
Ebi3
Oas1e
Ifrd1
Ifi27l2b
Ifitm7
Oas1d
Ifna9
Ifna11
Ifna14
Ifnab
Ifna4
Ifna1
Ifna12
Ifna15
Ifi27
Ifngr1
Irf2bp1
Ifr6
Ifr8
Irf2bp2
Ifit1
Iigp1
Ifit3
Ifit3b
Ifnb1
Oasl1
Ifi205
Ifit2
Ifi209
DHX58
IFI209
IFI213
IFIT1b11
IFIT3
IFIT3b
IFITM7
IFNA1
IFNA13
IFNA14
IFNA2
IFNA5
IFNA7
IFNAB
IFNB1
IFRD1
OAS1a
OAS2
OAS3

## Sheet: 4h
Ccl3
Ccl9
Fth1
Odc1
H3f3b
Clc4
Rpl8
Pkm
Tubb5
Eno1
Ptma
Cd68
Arhgdia
Gpnmb
Lgals3
Ctsz
Plau
Ei'4g2
Hsp90ab1
Actb
Lpl
Ncl
Ctsk
Eef1a1
Lop1
Tin1
Npm1
Pabpc1
Lyz2
Ctsb
Ei'5a
Ei'4a1
HopO0aa1
Hspa5
Sqstm1
Pgk1
Prdx1
Spp1
Ctnnb1
Phb
Vim
Lmna
Aldoa
Plec
Myh9
Tpt1
Eef2
Rpo3
Gnb2l1
Rps6
Rplp1
Rpca
Atp5b
Ybx1
Cll1
Ctsd
Calr
Cst3
m1-Co1
I-t1
Atp5a1
mt-Cytb
mt-Nd2
mt-Nd5
IL1β
Cxcl3
Cxcl2
Nod1
IL18
Bcl2l1
Cd40
Ccl4
IL1α
Csf1
IL1rap
Tnf

## Sheet: 6h
Ldha
Slc 16a3
Ndufs4
Pdk3
Cycs
Ucp1
Ucp3
Pdpr
Nnt
Dusp18
Pdp1
Etfdh
Idh1
Bckdha
Idh3g
Ucp2
Acot2
Suclg2
L2hgdh
Pdp2
Ndufb11
Idh2
Pdk2
D2hgdh
Pilra
Adssl1
Il6
Il1α
Ifnb
Cxcl10
Ifit1
Ccl5
Ifit2
IL6
IL1b
Csf2
IL1a
Ccl2
Acod1
Ccl5
Lif
Gbp2b
Ifnb1
Gm43302
Ccl22
Zbp1
Maml2
Cxcl2
Lcn2
Rsad2
Hdc
Gbp3
Lta
Gbp4
IL27
Oasl2
Gstp3
Apol9a
Mx1
Gbp7
Ptgs2
Cxcl10
Rtp4
Trim30c
Ifi202b
Cxcl3
Mmp14
Ifit3
Nr4a3
Cmpk2
Ifit3b
Ppp4c
Unc80
Fam167a
Clca1
Saa3
Smyd1
Mx2
Ifi209
Cd40
Il1rn
Cish
Apol9b
Cd28
Hist1h3a
Flrt1
Ranbp3l
Cytip
Dgkg
Kbtbd11
Cd28
Cxcr4
Chst1
Lpar5
Scel
BC106179
Abca9
A130051J06Rik
Asb10
Cd101
S1pr1
Tspan10
Frat2
Trim63
Trim65
St6gal1
Fbxo32
Plekhg5
Cbfa2t3
Klhl30
Stc1
Treml1
Gpr157
Ppfia4
D930048N14Rik
Mxd4
Slc43a2
Map2k6
Tbc1d4
Entpd1
Mafb
Angptl4
Abcd2
Tfeb
Rragd
Il21r
Atp9a
Kank2
Cnnm1
Ltc4s
Slc7a4
Pald1
Slc8a1

## Sheet: 8h
calcrl
cmpk2
ifit1
il1rn
irf7
irgm1
oasl1
rsad2
stat2
usp18
ifih1
zbp1
gbp3
ifit2
gbp7
irgm2
il1a
ifit3b
itgam
ccl2
Mybl2
Rem2
Mcm7
Efr3b
Ndrg2
Cdc6
Gpr183
Mcm6
Frmd4b
Bnip3
Abcg1
Ccl3
Hmox1
Oas2
Tmem132a
Socs3
Il1rn
Sod2
Zfp36
Clec4e
Lif
Xaf1
Ier3
Procr
Marcksl1
Ehd1
Osm
Tnf
Csf3
Bcl2a1d
Zc3h12a
Slfn2
Lcn2
Ccl7
Ccl4
Traf1
Plaur
Ccl9
Dusp5
Jarid2
Slc15a3
Mcoln2
Gm7993
Tnfaip3
Ahr
Helz2
Hck
Sqstm1
Plk3
Gm20559
Stk40
Slpi
Nos2
Odc1
Gbp3
Cd274
Serpinb2
Ifit1
Oasl1
Mt2
Ccl5
Srgn
Gm4070
Ktn1
Ccrl2
Rsad2
Malt1
Scimp
Cd300ld
Pou2f2
Filip1l
Nfkbiz
Ifi202b
Ifi204
Slfn5
Cmpk2
Osgin2
Plek
Cpd
Ddx58
Plk2
C5ar1
Slc7a11
Edn1
Slfn4
Parp14
Gbp2b
Cish
Oas3
Trim30a
Rnf213
Upp1
Pim1
Saa3
Wfdc17
Src
Rtp4
Isg15
Usp18
Tgm2
IL1a
IL1b
IL6
IL15
ILf9
Tnfrsf9
Tnfsf15
Lta
Ccl22
Ccl5
Ccl7
Csf2
Csf1r
Nr4a1
Dusp1
Dusp2
Hspa1b
Hspa8
Gadd45b
Bcl2a1a
Epha2
Ptgs2

## Sheet: 24h
F12
Popdc2
Akap12
Spink5
Apold1
Rab39
Adm
Ifam1
Sap30l
Hist1h2oc
Ms4a4c
Osmr
Pmepa1
Aebo1
Csf2
Ins6
Cxcl10
Saa3
Rgs16
Urah
Il1a
Il1b
Marcks
Rsad2
Rgs16
Duso1
Duso2
Arc
Hist1h1c
Ramp3
Il11
Tac
Ier5l
Caso6
Tnfrsf9
Nupr1
Fam46a
Carhsp1
Ubald2
Ifr2
Id1
Liog
Cfp
Phf11b
Timp1
Ccl3
Saa3
IL33
IL36a
Nos3
Tlr9
Ccl2
Ccl5
Ccl7
Ccl9
Ccl22
Cxcl10
Csf2
IL6
IL27
IL1a
IL1b
IL1rn
IL1f6
Lta
Tnfsf12
Tnfsf15
Ptgs2
Nr4a1
Gadd45b
Dusp1
Dusp2
Bcl2a1a
Trim25
Edn1
CACN
RTK
GF
G12
TGFB
TGFBR
SOS
RasGRP
CnasGEF
p120GAP
PTP
RSK2
STMN1
Cpla2
RSK2
c-fos
PPP3C
TRADD
MYD88
IAK1/4
TAB1
TAB2
ASK2
ASK1
TAK1
MEKK4
MKK6
PAK1/2
MEKK1
MLK3
FLNA
ARRB
MKK4
JNK
PTP
NFAT-2
NFAT-4
ATF-2
p53
MEF2C
MEK5
PKA
Rap1
PKC
Ras
NF1
RafA
RafB
MEK1
MEK2
MP1
ERK
MKP
IKK
NFkB
MNK1/2
CREB
Elk-1
c-Myc
TNF
IL1
IL1R
FAS
CD14
CASP
TRAF2
MST1/2
DAXX
GADD45
ECSIT
GLK
HGK
Tpl2/Cot
Cdc42/Rac
MEKK2/3
ZAK
PP5
MKK3
JIP3
HSP72
CrkII
JIP1/2
MKP
p38
PPAK
MAFKAFK
NLK
ERK5
Nur77
JunD
GADD153
MAX
HSP27
CREB
LTB
BAFF
EDARADD
TLR4
TRAF3
Ciap1/2
TIRAP
MyD88
TRAM
IRAK1/4
RIP1
TRADD
Ciap1/2
IRAK1/4
Btk
LAT
PLCy2
TAK1
TAB
CAPMA
ELKS
p65
ICAM
BAFF
Upa
c-IAP1/2
ATM
NEMO
PIDD
RIP1
PARP1
IL-1β
TNFα
LTA
Lck
Syk
Lyn
XEDAR
MD-2
CD14
CD40
RANK
LT-Βr
XEDAR
TRAF2
TRAF5
TRIF
TRIM25
TRAF2/5
BLNK
Bcl10
MALT1
IKKα
IκBα
p50
p100
p52
Bcl-XL
A1/Bf1-1
MIF-1β
MIF-2
A20
COX2
c-FLIP
XIAP
Bcl-XL
Bcl-2
gadd45β
TRAF1/2
A1/Bf1-1
PIASy
Ubs9
