# Supplementary material for: Reposition: Focalizing β-Alanine Metabolism and the Anti-Inflammatory Effects of Its Metabolite Based on Multi-Omics Datasets
Source: Int J Mol Sci. 2024 Sep 24;25(19):10252. doi: 10.3390/ijms251910252 (PMC11476852; doi:10.3390/ijms251910252)
Supplement: Supplementary file 1 [file ijms-25-10252-s001.zip › S2.xlsx]

## Sheet: 2h
Gm5963
0.0001a35
Pgpep1
Obfc1
Sesn1
Cst3
Hpgd
Man2b2
Gm6415
Ash2l
Mbnl2
Zfb36
Sdc4
Aagab
Junb
Morf4l2
Mfap1b
Mrfap1
Mfap1a

## Sheet: 4h
Nectin1
Cln5
Pid1
Ebp
Ttn
Txnip
Apol9a
Rtp4
Acod1
Ptgs2
Igtp
Rsad2
Nlrp3
Cmpk2
Ifit2
Tnfaip2
Clec4e
Ifit1
Itgav
Ifi207
Sdc4
Znfx1
Ifih1
Gvin1
Lilrb4
Isg20
Rel
Cdkn1a
Tnfaip2
Il1b
Malt1
Ifit3
Nos2
Sqstm1
Cebpd
Cxcl10
Igrm2
Map3k8
Slf2
Nectin1
Retreg1d
Ralbp1
Pola1
Kif23
Cluh
Psmd1
Mcl1
Gmip
Bach1
Mavs
Mtdh
Jak2
Cebpd
Wnk1
Tnfaip3
Irak2
Bmpr2
Sqstm1
Dnmbp
Trim30a
Pik3c2a

## Sheet: 8h
LOC100861784
Ralgapb
Ctdspl2
Rfc2
Nfatc1
Gm5963
Upf2
Pgpep1
Dpp7
Obfc1
Mrpl14
0.0001a35
Pbrm1
Aup1
Vps53
Urah
Cebpb
Zfp36
Junb
Il1rn

## Sheet: 12h
Hspd1 Hsp60
Prdx5 Prdx6
Dab2 Doc2
Serbp1 Pairbp1
Hspd1 Hsp60
Dock2
Rplp2
Top1 Top-1
Hspa5 Grp78
Eef2
Niban2 Fam129b
Ctss Cats
Lrp1 A2mr
Hspa5 Grp78
Eef1a1 Eef1a
Srrt Ars2 Asr2
Ctsd
Smc3 Bam Bmh Cspg6 Mmip1 Smc3l1 Smcd
Txnrd1 Trxr1
Tkt
Cct5 Ccte Kiaa0098
Mtpn Gcdp
Dync1i2 Dnci2 Dncic2
Ywhae
Ywhae
Ssbp1
Chmp4b
Eno1 Eno-1
Hspa5 Grp78
Eif4b
Eef2
Gapdh Gapd
Sod2 Sod-2
Eef2
Aldh18a1 P5cs Pycs
P4hb Pdia1
Ywhae
Flnb
Nono
Eef2
S100a4 Capl Mts1
Ehd1 Past1
Npepps Psa
Cs
Tpi1 Tpi
Eef2
Eef2
Prdx5 Prdx6
Mthfd1l Fthfsdc1
Fermt3 Kind3 Urp2
Uap1l1
Cct6a Cct6 Cctz Cctz1
Eif2ak2 Pkr Prkr Tik
Aldoc Aldo3 Scrg2
Tpi1 Tpi
Ctsa Ppgb
Hsp90b1 Grp94 Tra-1 Tra1
Eif4b
Eef2
Eif4a1 Ddx2a Eif4a
Fermt3 Kind3 Urp2
Serbp1 Pairbp1
Gclc Glclc
Ppa1 Pp Pyp
Hspa5 Grp78
Hspa8 Hsc70 Hsc73
Nap1l4
Tpi1 Tpi
Eef1b Eef1b2
Ctsa Ppgb
Tpi1 Tpi
Fasn
Eif4b
Glo1
Gsr Gr1
Hspa8 Hsc70 Hsc73
Cct6a Cct6 Cctz Cctz1
Dock8
Txnrd2 Trxr2
Ctsb
Tln1 Tln
Lpl
S100a4 Capl Mts1
Aimp1 Emap2 Scye1
Pkm Pk3 Pkm2 Pykm
Tpt1 Trt
Spag9 Jip4 Jsap2 Kiaa0516 Mapk8ip4
Rplp0 Arbp
Ctsd
Eef2
Tpi1 Tpi
Mdh1 Mor2
Acod1 Irg1
Eno1 Eno-1
Flnb
Ctsb
Ppia
Eef2
Eef2
Cct3 Cctg
Luc7l2
Pabpn1 Pab2 Pabp2
Nasp
Psap Sgp1
Anp32b Pal31
Hspa14 Hsp70-4
Pygb
Pdia4 Cai Erp72
Hspd1 Hsp60
Mthfd1
Trap1 Hsp75
Trmt2a Htf9-c Htf9c
Pcna
Stat3 Aprf
Ptbp1 Ptb
Gfm1 Efg Efg1 Gfm
Glo1
Hspa8 Hsc70 Hsc73
Hnrnpf Hnrpf
Shcbp1 Pal
Rpl10a Nedd-6 Nedd6
Psmc4 Tbp7
Lyz2 Lyz Lyzs
Pdia4 Cai Erp72
Tkt
Cdc42
Cct5 Ccte Kiaa0098
Tubb5
Eef2
Cct2 Cctb
Tpi1 Tpi
Strap Unrip
Ehd4 Past2
Ncl Nuc
Mki67
Eif2ak2 Pkr Prkr Tik
Lrpprc Lrp130
Erp29
Ckb Ckbb
Aldoa Aldo1
Ptpn6 Hcp Hcph Ptp1C
Gas7
Atp5f1a Atp5a1
Plek
Gapdh Gapd
Pdia3 Erp Erp60 Grp58
Phgdh
Eprs1 Eprs Qprs
Cct8 Cctq
Acod1 Irg1
Naa25 Mdm20
Ruvbl1 Tip49 Tip49a
Calr
Rpl3
Vcp
Pkm Pk3 Pkm2 Pykm
Gpnmb Dchil Hgfin Nmb
Rps15 Rig
Asns
Cstb Cst6 Stfb
Tcp1 Cct1 Ccta
Tln1 Tln
Jpt1 Hn1
Ppp2r1a
Dus2 Dus2l
Cct6a Cct6 Cctz Cctz1
Usp5 Isot
Gpi Gpi1
Rpl3
Cct8 Cctq
Pkm Pk3 Pkm2 Pykm
Rps15 Rig
Anp32b Pal31
Pnpt1 Pnpase
Vars1 Bat6 G7a Vars Vars2
Cct7 Ccth
Cct2 Cctb
Ptpn6 Hcp Hcph Ptp1C
Tpi1 Tpi

## Sheet: 24h
Gchfr
Ifitm3
Tcra
Prrc2c
Selk
Ppp1r14d
Cd99
Serpinb2
Sil1
Gemin6
Pole4
Ube3c
Dctpp1
Rpl37a
Ripk2
Lgals1
Spast
Dph2
Erh
Degs1
Calcrl
Sec11c
Snrpd3
Csnka2ip
Timm13
Emc7
Gm7
Nudt4
Olfr645
Fkbp1a
Sdhaf1
Pole3
Olfr1131
Trappc6b
Cdkn1a
Psen1
Nrbf2
Tmed1
Marcks
Pomp
S100a10
Olfr983
Sppl2a
Olfr1179
Gif
Ngrn
Il1b
Ngdn
Mzt2
Ebi3
Emc4
Znf821
Fundc2
Poll
Ptp4a2
Ptrh2
Serpina3k
Glrx5
Phospho2
March11
Ssh2
Mtif3
Hs3st6
Cnn3
Nme4
Rbm17
Spdl1
Nudt13
Foxa3
Pou4f2
Serpina1a
Dusp11
Vmn1r18
Ecsit
Ftcd
Hapln1
Olfr365
Fbxw20
Fnbp4
Bend5
Mterfd2
Dctd
Plk1
Znf830
Ndufaf3
Il1a
Ssh3
Slc27a6
Sqle
Trub2
Gda
Mtpap
Rer1
Slco6c1
Atf3
Nol7
Fkbp11
Dolpp1
Fam26d
Cq062
Ifi202
Wrb
Alg14
Ppox
Ficd
Mtnd4
Mrpl18
Insm1
Zc3h11a
Slc15a3
C1rb
Erich1
Ddrgk1
Cyp21
Lmf2
Syngap1
Cyp4f16
Ik
Lrfn3
Cs055
Ndufs8
Nrp1
Tas2r107
D17h6s53e
Best3
Hccs
Taf9
Alppl2
Arid2
Tbc1d22b
Mtif2
Itpkc
Klhl1
No66
Appbp2
Znf787
Vmn2r1
Lnx2
Ifit1
Zc3h10
Gcdh
Kctd15
Fam124a
Klhl22
Rnd2
Col4a1
Slc25a17
Ska3
F8a1
Slc22a1
Il6
Aebp1
Dpysl4
Ska1
Trim14
B4galnt4
Ankmy1
Gab2
Ccdc94
D6Wsu163e
Eral1
Fam81a
Nell2
Atad2b
Alx3
Gpkow
Slc39a6
Nelfcd
Gbp7
Snx8
Orc1
Rpl24
Grid2
Angptl7
Kctd7
Aox3l1
Fsip1
Zbtb22
Serpina6
Ggcx
Plxna1
Dalrd3
Gatad2b
Ccdc178
Mctp2
Cyp27b1
Amigo3
Poteg
Nov
C86695
Mpp5
Jup
Zfhx2
Pcdh17
Slfn3
Trpa1
Acad10
Ankib1
4932418E24Rik
Fam117b
Adnp2
Abcb7
Ptch1
Caskin2
CSKI2
Cdh5
Cep350
Tdrkh
Myo19
Col6a5
Gck
Ptpn5
Apc
Cadm1
Tnks
Rpgrip1l
Exoc2
Cnpy4
RtcA
Usp39
Akap8
Naa40
Nup85
Safb
Fnip1
Dhrs9
Sod2
Tnf
Hmox1
Tlr2
Nfkb2
Nfkb1
Spg21
Cand1
Selenbp2
Psmb5
Gm6251
Tagln2
Pgd
Adoa
LOC100861784
Asf1b
LOC671917
LOC100039029
S100a10
Ndufa2
Syngr2
Adpgk
Nfyc
Il1rn
0.0001a40
0610010K14Rik
1110004F10Rik
1810009A15Rik
1810037I17Rik
2410018M08Rik
2700029M09Rik
2700060E02Rik
2810428I15Rik
3110082I17Rik
4930544G11Rik
9030624J02Rik
A530032D15Rik
Aacs
Aagab
Aarsd1
Aatf
Abcb1a
Abcb7
Abhd11
Abhd6
Acadm
Acads
Acap2
Acot10
Acot7
Acsf2
Actn1
Actn2
Actn3
Actn4
Acyp1
Ada
Adap1
Adar
Adpgk
Adprh
Adprhl2
Adsl
Adssl1
Ago2
Ahcy
Ahcyl1
Ahcyl2
Ah0.0001k
AI607873
Aip
Ak2
Akr1b7
Alad
Alb
Aldh18a1
Aldh3a2
Aldh9a1
Aldoa
Aldoart1
Aldoart2
Aldoc
Alg2
Alkbh5
Alyref
Alyref2
Ampd2
A0.0001pc4
Ankle2
Anln
Ano6
Anxa1
Anxa2
Anxa4
Anxa5
Ap2a1
Ap2a2
Ap2m1
Ap3d1
Ap3m1
Apbb1ip
Apeh
Api5
Apip
Apool
Araf
Arfgef2
Arhgap25
Arhgap27
Arhgap9
Arhgdib
Arhgef2
Arih1
Arpp19
Arrb1
Ascc3
Asf1b
Asl
Atox1
Atp13a1
Atp2b1
Atp2b4
Atp5k
Atp6ap2
ATP8
Atrx
Atxn2
B4galnt1
Bag5
Bag6
Baz1a
Baz1b
Bcap29
Bcat1
Bcl10
Bcl2l1
Bin2
Birc6
Blmh
Bms1
Bphl
Bri3bp
Btf3
Btf3l4
Bub1b
Bzw1
C130026I21Rik
C230081A13Rik
Cab39
Cab39l
Cacybp
Calm1
Calm2
Calm3
Calml3
Calr
Cand1
Cap1
Caprin1
Capza1
Capza2
Capzb
Car2
Cars
Cbfb
Cbx5
Ccdc124
Ccdc22
Ccdc25
Ccdc6
Ccdc86
Ccdc93
Ccnl1
Cd81
Cdc16
Cdc23
Cdk5
Cdk7
Cdkn2aipnl
Cdv3
Cebpz
Cenpv
Cep170
Cep55
Cfp
Cggbp1
Chaf1a
Champ1
Chchd2
Chmp7
Clcc1
Clic4
Clk3
Clpb
Cltb
Clybl
Cmpk2
Cnbp
Cnot11
Cnpy2
Commd2
Commd3
Commd4
Commd6
Cops3
Cops7b
Cpsf2
Cpsf4
Cpsf6
Creld2
Crkl
Cstf2
Cstf2t
Cstf3
Ctbp1
Ctbp2
Cth
Ctnnd1
Ctr9
Ctsb
Cul3
Cuta
Cwc15
Cwc22
Cyb5r1
Cyfip1
D19Bwg1357e
D1Pas1
Dars2
Dbi
Dcaf13
Dcun1d5
Ddb1
Ddt
Ddx10
Ddx18
Ddx19a
Ddx23
Ddx24
Ddx3y
Ddx41
Ddx42
Ddx47
Ddx49
Ddx5
Ddx54
Ddx56
Ddx58
Degs1
Denr
Dgkz
Dhx16
Dhx36
Dhx37
Dhx58
Diablo
Diap1
Diexf
Dimt1
Dis3
Dkc1
D0.0001jb11
D0.0001jc10
D0.0001jc13
D0.0001jc3
D0.0001se2a
Dnpep
Dnph1
Dock11
Dock7
Dok2
Dpf2
Dph1
Dpp3
Dpp7
Dpy30
Dpysl2
Dr1
Drap1
Dtd1
Dtx3l
Dusp12
Dut
Dync1li2
Echdc3
Echs1
Edf1
Eefsec
Ehd1
Ehd3
Eif2ak2
Eif2b3
Eif2s3x
Eif2s3y
Eif3d
Eif3j1
Eif3j2
Eif4b
Eif4e
Eif4g2
Elac2
Elmo2
Emc10
Emilin2
Eml2
Eml4
Ensa
Ephx1
Erap1
Erh
Eri1
Erlec1
Erlin1
Erlin2
Esd
Etf1
Etfdh
Ewsr1
Exoc2
Exoc5
Exoc7
Exosc3
Ezr
F2
F5
Fabp5
Fam129a
Fam129b
Fam192a
Fam21
Fam49b
Fam96b
Fau
Fbxo22
Fdps
Fdxr
Fgr
Fhl3
Fkbp11
Fkbp3
Fkbp5
Fkbp8
Flad1
Fl0.0001
Flnb
Flnc
Fnbp1
Fth1
Ftl1
Ftsj3
Fubp1
Fxr1
Fxyd5
G6pd2
G6pdx
Gaa
Galk2
Galm
Gamt
Gars
Gas7
Gatm
Gdi1
Gdi2
Gemin5
Gins2
Gins3
Gins4
Git1
Glo1
Glod4
Glrx
Gls
Gm10015
Gm10063
Gm10145
Gm10257
Gm10349
Gm10420
Gm10705
Gm11703
Gm12657
Gm13202
Gm13653
Gm14059
Gm14217
Gm14680
Gm14958
Gm15453
Gm15483
Gm15501
Gm19843
Gm2904
Gm3141
Gm3362
Gm3552
Gm3837
Gm4581
Gm4963
Gm5093
Gm5215
Gm5528
Gm5566
Gm5642
Gm5803
Gm5848
Gm5963
Gm6115
Gm6139
Gm6158
Gm6415
Gm6436
Gm6646
Gm6747
Gm6834
Gm6988
Gm7061
Gm7643
Gm7671
Gm7698
Gm7711
Gm7810
Gm8290
Gm8556
Gm8841
Gm8842
Gm9386
Gm9769
Gmds
Gmfb
Gmppa
Gmppb
Gnb2l1
Gnl3
Gnpda1
Golga3
Golga5
Gorasp2
Got1
Gpaa1
Gphn
Gpx1
Grb2
Grhpr
Grsf1
Gsk3a
Gsr
Gtf2a1
Gtf2e1
Gtf2f1
Gtf2f2
Gtf2i
Gtpbp1
Gtpbp4
Gyg
Gyk
Gykl1
H2-D1
H2-Ke2
H2-L
H2-Q10
H2-Q6
H2-Q7
H2-Q8
H2-Q9
H3f3a
H3f3b
H3f3c
Hadh
Hadhb
Hagh
Hat1
Hba-a1
Hba-a2
Hcfc1
Hcls1
Hdgf
Hdgfrp2
Heatr3
Heatr5a
Hexa
Hexim1
Hint1
Hist1h2ba
Hist1h3b
Hist1h3c
Hist1h3d
Hist1h3e
Hist1h3f
Hist2h3b
Hist2h3c1
Hist2h3c2
Hmbs
Hmgb1
Hmgb2
Hmgb3
Hmgcs1
Hmox1
Hn1
Hn1l
Hnrnpa0
Hnrnpa3
Hnrnpd
Hnrnph2
Hpgd
Hprt
Hrsp12
Hsp90ab1
Hspa4
Hspbp1
Htatip2
Hyi
Iah1
Iars2
Idh3g
Ifi204
Ifi44
Ifi44l
Ifih1
Ifit1
Ifitm3
Igf2r
Igtp
Il1rn
Ilf2
Ilkap
Imp3
Impa1
Impa2
Inpp5b
Ints1
Ints9
Irak3
Irf2bp2
Irgm1
Isg15
Itga4
Itpa
Itpr3
Iws1
Junb
Kc0.0001b2
Kctd12
Khdrbs1
Khsrp
Kif15
Klc4
Klhdc4
Kri1
Ktn1
Larp1
Lasp1
Lcp1
Ldha
Leo1
Lgals3bp
Lgals9
Lgmn
Lhpp
Lims1
Lman1
LOC100039029
LOC100041057
LOC100044900
LOC100045688
LOC100045901
LOC100046048
LOC100046223
LOC100046297
LOC100046628
LOC100047753
LOC100048119
LOC100504863
LOC100504872
LOC100505015
LOC100505031
LOC100861784
LOC100861947
LOC100862012
LOC100862223
LOC100862258
LOC100862433
LOC100862446
LOC101055663
LOC101055672
LOC101055701
LOC101055828
LOC101055829
LOC101055915
LOC101056365
LOC101056452
LOC101056478
LOC101056523
LOC101056544
LOC101056658
LOC101056668
LOC101056688
LOC636306
LOC636901
LOC637733
LOC671917
LOC677113
LOC677654
Lpxn
Lrpap1
Lrpprc
Lrrc8d
Lrrfip1
Lsm14a
Lsm2
Lsm3
Lsm4
Lsp1
Lss
Lta4h
Luc7l2
Ly86
Ly9
Lyz2
Lztfl1
Mafg
Man2b1
Man2b2
Maoa
Map1lc3b
Map2k1
Map2k2
Map4
Mat2a
Mavs
Max
Mcat
Mcl1
Mcm4
Mdh1
Mdn1
Mdp1
Me1
Med14
Med24
Med30
Mef2d
Memo1
Metap2
Mettl16
Mgea5
Mif
Mki67ip
Mllt4
Mob1a
Mogs
Morc3
Morf4l1
Morf4l2
Mpeg1
Mpp6
Mpst
Mrfap1
Mrpl11
Mrpl17
Mrpl24
Mrpl43
Mrpl50
Mrps36
Mrps5
Msn
Msrb3
Mt2
Mta1
Mta3
Mtap
Mthfd1
Mthfd1l
Mvd
Mybbp1a
Myg1
Myo18a
Myo1d
Myo1e
Myo1f
0.0001a10
0.0001a16
0.0001a25
0.0001a35
0.0001a38
0.0001a40
0.0001ca
0.0001dk
0.001
0.0001ga
0.0001mpt
Ncbp1
Ncln
ND1
Ndrg1
Ndufa2
Ndufb8
Ndufb9
Ndufs1
Ndufs2
Ndufs6
Ndufs7
Ndufv1
Ndufv2
Nelfb
Neu1
Nfkb1
Nfkb2
Nfs1
Nfyc
Nif3l1
Nipbl
Nit1
Nit2
Nln
Nlrp3
Nmd3
Nme1
Nme2
Nmt1
Nmt2
Noc2l
Noc3l
Nol11
Nol6
Nol8
Nolc1
Nop14
Nop16
Npc2
Npepl1
Npm1
Nptn
Nrd1
Nrp2
Nsa2
Nsf
Nsun5
Nt5dc1
Nucb2
Nudc
Nudt21
Nudt9
Nup153
Nup98
Nutf2
Oas1a
Oas1g
Oasl1
Ociad1
Odc1
Orc3
Os9
Ovca2
Oxa1l
Pa2g4
Pacsin2
Paf1
Paip1
Pak1
Pak2
Pak3
Papolb
Parg
Park7
Parp14
Parp2
Parp9
Pbrm1
Pcid2
Pcmt1
Pcnp
Pcyt2
Pdap1
Pdcd5
Pddc1
Pdia3
Pds5a
Pea15a
Pebp1
Pepd
Pex14
Pfas
Pfdn1
Pfdn4
Pfdn5
Pgd
Pgm1
Pgm2
Pgm3
Pgp
Pgpep1
Phf5a
Phpt1
Pi4k2a
Picalm
Pigk
Pigs
Pih1d1
Pik3cd
Pik3cg
Pin1
Pinx1
Pip4k2c
Pitp0.0001
Pitpnb
Pkm
Plek
Plekho2
Plin2
Plod3
Pls1
Pls3
Pmm2
Pmvk
Pnp
Pnp2
Pnpla6
Pola1
Poldip2
Polr1a
Polr1c
Polr2d
Polr2g
Polr3c
Ppa1
Ppat
Ppcs
Ppid
Ppig
Ppip5k2
Ppm1a
Ppp1r11
Ppp1r14b
Ppp1r2
Ppp1r7
Ppp1r9b
Ppp2r1b
Ppp2r5a
Ppp3ca
Ppp3cb
Ppp5c
Ppp6c
Ppp6r1
Ppp6r3
Prdx1
Prdx2
Prdx6
Prim1
Prim2
Prkaa1
Prkab1
Prkag1
Prkar1b
Prmt5
Prmt6
Prpf31
Prpf4
Prpf4b
Prpf6
Prpsap2
Prrc1
Prrc2a
Prrc2c
Psip1
Psma1
Psma2
Psma3
Psma4
Psma5
Psma6
Psma7
Psma8
Psmb1
Psmb2
Psmb3
Psmb4
Psmb5
Psmb6
Psmb7
Psmb8
Psme1
Psme3
Psmf1
Psmg1
Psmg4
Psph
Pstpip1
Pstpip2
Ptges3
Ptgr1
Ptgr2
Ptgs2
Ptk2
Ptma
Ptpn11
Ptpn18
Ptprj
Pura
Pus10
Pxn
Pycr2
Pycrl
Pygl
Qdpr
Qk
Qtrt1
Rabggta
Rad23a
Rad23b
Raet1c
Ralgapb
Ranbp3l
Rap1gds1
Rap2c
Rbbp6
Rbm10
Rbm26
Rbm28
Rbmx
Rbmxl1
Rbpj
Rbpms
Rcl1
Rdh11
Rdx
Rexo2
Rfc4
Rftn1
Ric8
Ripk3
Rnf113a2
Rnf114
Rnf213
Rnf40
Rnmt
Rpf2
Rpia
Rpl13a
Rpl14
Rpl15
Rpl21
Rpl22
Rpl23a
Rpl32
Rpl5
Rpl7
Rpl7a
Rpl7l1
Rps10
Rps11
Rps12
Rps13
Rps14
Rps15
Rps16
Rps17
Rps18
Rps19
Rps2
Rps20
Rps21
Rps23
Rps24
Rps25
Rps26
Rps28
Rps29
Rps3
Rps3a1
Rps5
Rps6
Rps6ka1
Rps6ka2
Rps6ka3
Rps6ka6
Rps6-ps4
Rps7
Rps8
Rps9
Rpsa
Rrbp1
Rrm2
Rrp12
Rsu1
S100a10
S100a4
Samhd1
Sarnp
Sars
Sbds
Scfd2
Scly
Scpep1
Scrib
Scyl2
Sec16a
Sec22b
Sec24b
Sec61a2
Sec62
Selenbp1
Selenbp2
Senp3
Sephs1
Sephs2
Serbp1
Serinc3
Serpinb6a
Serpinb8
Set
Setd3
Sf3b2
Sfpi1
Sh3bgrl
Sh3bgrl3
Sh3glb2
Sh3pxd2b
Sigmar1
Sin3a
Skiv2l
Skp1a
Slc25a1
Slc25a13
Slc39a7
Slc7a1
Slfn5
Slfn9
Slk
Sltm
Smarca4
Smc2
Smek2
Smn1
Sms
Smyd3
Snrnp27
Snrnp70
Snrpa
Snrpa1
Snrpb
Snrpb2
Snrpd1
Snrpd2
Snrpd3
Snrpe
Snrpf
Snrpn
Snw1
Snx4
Soat1
Sod1
Sp100
Sp110
Sp140
Spag7
Spag9
Spata5
Spata5l1
Spg21
Spr
Sptlc1
Sqstm1
Sra1
Srm
Srp68
Srp9
Srpr
Srrm1
Srrm2
Srsf1
Srsf2
Srsf5
Srsf9
Ssr1
St13
Stag2
Stat1
Stat2
Stip1
Stk10
Stmn1
Strbp
Strn3
Stx4a
Sub1
Suclg2
Swap70
Sympk
Syngr2
Synj2bp
Taf15
Tagln2
Taldo1
Tap1
Tap2
Tapbp
Tbcd
Tbrg4
Tcea1
Tcof1
Terf2ip
Tex10
Tfdp1
Tfip11
Thop1
Thumpd1
Thumpd3
Tia1
Tial1
Timeless
Timm13
Timm8b
Tiprl
Tma16
Tmed4
Tmed5
Tmed9
Tmem176b
Tmem199
Tmsb4x
Tnpo1
Tnpo2
Tnpo3
Tomm5
Tor2a
Tor3a
Tpd52
Tpd52l2
Tpm1
Tpm2
Tpm3
Tpm4
Tpp2
Tpx2
Trafd1
Trappc4
Trappc5
Trex1
Trim56
Trmt1l
Trmt5
Trmt6
Trmt61a
Trp53bp1
Tsc22d4
Tsg101
Tsr1
Tssc1
Ttc37
Tufm
Txl0.0001
Txn1
Txndc17
U2af1
U2af1l4
Uap1l1
Ube2d2a
Ube2e2
Ube2e3
Ube2f
Ube2i
Ube2k
Ube2l3
Ube2r2
Ube2z
Uck2
Uevld
Ufd1l
Ufl1
Ufm1
Ufsp2
Ugp2
Uqcrb
Usp18
Usp19
Utp11l
Utp18
Utp20
Utp23
Vac14
Vcl
Vcp
Vps25
Vps33a
Vps4a
Vwa5a
Wapal
Wars
Was
Wasf2
Wbp11
Wdr18
Wdr26
Wdr5
Wdr74
Wdr75
Wdr77
Wdr92
Wipf1
Wtap
Xpo4
Xpo6
Xpo7
Xrcc6
Yars
Ybx1
Ybx2
Ybx3
Ythdf3
Zbtb7a
Zc3h13
Zc3h14
Zcchc8
Zfand6
Zfml
Zfp207
Zfp326
Zfp36
Zfp706
Zmynd8
Zranb2
Eef1a1 Eef1a
Hspd1 Hsp60
Hspd1 Hsp60
Rplp1
Hspd1 Hsp60
Prdx5 Prdx6
Dab2 Doc2
Serbp1 Pairbp1
Hspd1 Hsp60
Hspd1 Hsp60
Dock2
Rplp2
Msn
Hspd1 Hsp60
Top1 Top-1
Hspa5 Grp78
Hspa5 Grp78
Eef2
Niban2 Fam129b
Hspa5 Grp78
Ctss Cats
Lrp1 A2mr
Eef1a1 Eef1a
Atp5f1b Atp5b
Srrt Ars2 Asr2
Ctsd
Hspd1 Hsp60
Atp5f1a Atp5a1
Hsp90b1 Grp94 Tra-1 Tra1
Echs1
Atp5f1b Atp5b
Smc3 Bam Bmh Cspg6 Mmip1 Smc3l1 Smcd
Hspd1 Hsp60
Txnrd1 Trxr1
Cfl1
Hsp90b1 Grp94 Tra-1 Tra1
Tkt
Hdgf Tdrm1
Lcp1 Pls2
Cct5 Ccte Kiaa0098
Dync1i2 Dnci2 Dncic2
Ywhae
Mtpn Gcdp
Eef1a1 Eef1a
Ywhae
Fabp5 Fabpe Klbp Mal1
Ttc27
Ssbp1
Hsp90b1 Grp94 Tra-1 Tra1
Hspd1 Hsp60
Chmp4b
Eno1 Eno-1
Rpl30
Snx3
Rps10
Hspa5 Grp78
Eef2
Eef2
P4hb Pdia1
Sod2 Sod-2
Eef2
Gapdh Gapd
Hsp90aa1 Hsp86 Hsp86-1 Hspca
Ywhae
Cpsf6
Flnb
Myh9
Nono
P4hb Pdia1
Aldh18a1 P5cs Pycs
Eef2
Snx3
Rpl22
Ehd1 Past1
S100a4 Capl Mts1
Msn
Npepps Psa
Cs
Flna Fln Fln1
Ezr Vil2
C1qbp Gc1qbp
Eef1a1 Eef1a
Calu
Eef2
Eef2
Prdx5 Prdx6
Uba1 Sbx Ube1 Ube1ax Ube1x
Mthfd1l Fthfsdc1
Tpm4
Fermt3 Kind3 Urp2
Etfa
Idh3a
Psma7
Wdr1
Tpi1 Tpi
Eprs1 Eprs Qprs
Set
Cfl1
Uap1l1
Tufm
Dnajc7 Ttc2
Cct6a Cct6 Cctz Cctz1
Rbbp4 Rbap48
Pelp1 Mnar
Eif2ak2 Pkr Prkr Tik
Hsp90b1 Grp94 Tra-1 Tra1
Aldoc Aldo3 Scrg2
Ctsa Ppgb
Tpi1 Tpi
Sms
Hsp90b1 Grp94 Tra-1 Tra1
Hsp90b1 Grp94 Tra-1 Tra1
Cfl1
Eef2
Snrpd1
Cct3 Cctg
Fermt3 Kind3 Urp2
Grpel1
Serbp1 Pairbp1
Gclc Glclc
Ppa1 Pp Pyp
Gars1 Gars
Hspa5 Grp78
Hspa8 Hsc70 Hsc73
Bzw1
Nap1l4
Ctsa Ppgb
Tpi1 Tpi
Eef1b Eef1b2
Ctsd
Gsr Gr1
Gsr Gr1
Hspa8 Hsc70 Hsc73
Cct6a Cct6 Cctz Cctz1
Hsph1 Hsp105 Hsp110 Kiaa0201
Txnrd2 Trxr2
Ctsb
Ctsa Ppgb
Tpi1 Tpi
Fasn
Glo1
Uba1 Sbx Ube1 Ube1ax Ube1x
Ctsb
Gapdh Gapd
Lpl
Copg1 Copg
Hsp90b1 Grp94 Tra-1 Tra1
Mdh2 Mor1
Oat
S100a4 Capl Mts1
Hspd1 Hsp60
Hspa5 Grp78
Pkm Pk3 Pkm2 Pykm
Fh Fh1
Ywhae
Hsp90aa1 Hsp86 Hsp86-1 Hspca
Tpt1 Trt
Lcp1 Pls2
Rplp0 Arbp
Cfl1
Psmc1
Hyou1 Grp170
Hdgf Tdrm1
Hspa8 Hsc70 Hsc73
Ctsd
Capn2
Eef2
Cap1 Cap
Srrm1 Pop101
Atp5f1b Atp5b
Atp5f1a Atp5a1
Hspa5 Grp78
Tpi1 Tpi
Mdh1 Mor2
Acod1 Irg1
Rtcb D10Wsu52e
Hyou1 Grp170
Ifi35 Ifp35
Ythdf2
C1qbp Gc1qbp
Hsp90b1 Grp94 Tra-1 Tra1
Hsp90b1 Grp94 Tra-1 Tra1
Ctsb
Ppia
Sars1 Sars Sers
Oat
Hspa9 Grp75 Hsp74 Hspa9a
Eef2
Cct3 Cctg
Vcp
Luc7l2
Flna Fln Fln1
Pabpn1 Pab2 Pabp2
Gfm1 Efg Efg1 Gfm
Nasp
Pdhb
Psmd1
Ddx3x D1Pas1-rs2 Ddx3 Dead3 Erh
Hspa5 Grp78
Anp32b Pal31
Pkm Pk3 Pkm2 Pykm
Psap Sgp1
Snx9
Hspa14 Hsp70-4
Efhd2 Sws1
Pygb
Copb1 Copb
Cct6a Cct6 Cctz Cctz1
Mthfd1
Trap1 Hsp75
Trmt2a Htf9-c Htf9c
Pcna
Actr2 Arp2
Ptbp1 Ptb
Cltc
Gfm1 Efg Efg1 Gfm
Hspa8 Hsc70 Hsc73
Rnh1 Rnh
Hnrnpf Hnrpf
P4hb Pdia1
Pkm Pk3 Pkm2 Pykm
Fh Fh1
Syncrip Hnrpq Nsap1 Nsap1l
Tars1 Tars
Dync1h1 Dhc1 Dnch1 Dnchc1 Dyhc
Shcbp1 Pal
Sfpq Psf
Set
Psmc1
Lyz2 Lyz Lyzs
Hsp90b1 Grp94 Tra-1 Tra1
Pdia4 Cai Erp72
Mdh2 Mor1
Myh9
Hspa5 Grp78
Tkt
Cct5 Ccte Kiaa0098
Tubb5
Eef2
Cct2 Cctb
Lrpprc Lrp130
Pabpc1 Pabp1
Tpi1 Tpi
Strap Unrip
Ehd4 Past2
Ncl Nuc
Mki67
Pgk1 Pgk-1
Cct6a Cct6 Cctz Cctz1
Pls3
Psmc2 Mss1
Cap1 Cap
Eif2ak2 Pkr Prkr Tik
Lrpprc Lrp130
Erp29
Eef2
Ckb Ckbb
Anxa2 Anx2 Cal1h
Pkm Pk3 Pkm2 Pykm
Stat3 Aprf
Sod2 Sod-2
St13 Fam10a1 Hip
P4hb Pdia1
Gusb Gus Gus-s
Nono
Gas7
Eif2b5
Efhd2 Sws1
Atp5f1a Atp5a1
Capg Mbh1
Nampt Pbef1
Plek
Pdia3 Erp Erp60 Grp58
Nup93 Cip4 Kiaa0095
Phgdh
Fus
Rpl17
Tmod3
Cct8 Cctq
Cct8 Cctq
Acod1 Irg1
Sdf2l1
Hnrnpa3 Hnrpa3
Naa25 Mdm20
Pin1
Ruvbl1 Tip49 Tip49a
Vcp
Eef1a1 Eef1a
Sod2 Sod-2
P4ha1
Capg Mbh1
Taco1 Ccdc44
Serbp1 Pairbp1
Vcp
Fxr1 Fxr1h
Anxa5 Anx5
Psmc6 Sug2
Rps15 Rig
Rcn2
Gpnmb Dchil Hgfin Nmb
Rbbp7 Rbap46
Gapdh Gapd
Cad
Psmc1
Cstb Cst6 Stfb
Plek
Ifit3 Garg49 Ifi49 Isg49
Tcp1 Cct1 Ccta
Tln1 Tln
Gmds
Ppa1 Pp Pyp
Eif5
Cfl1
Cltc
Ctsd
Cap1 Cap
Myh9
Ppp2r1a
Arhgdib Gdid4
Hsp90b1 Grp94 Tra-1 Tra1
Ero1a Ero1l
P4hb Pdia1
Ttc1
Arpc1b
Sqstm1 A170 STAP
Gpi Gpi1
Capg Mbh1
Cct8 Cctq
Pkm Pk3 Pkm2 Pykm
Rps15 Rig
Ero1a Ero1l
Anp32b Pal31
Usp5 Isot
Taco1 Ccdc44
Pnpt1 Pnpase
Ldha Ldh-1 Ldh1
Mcm6 Mcmd6 Mis5
Eef1a1 Eef1a
Hspa5 Grp78
Ruvbl1 Tip49 Tip49a
Cct7 Ccth
Cct2 Cctb
Pa2g4 Ebp1 Plfap
Septin8 Kiaa0202 Sept8
Vars1 Bat6 G7a Vars Vars2
Vcp
Pdia6 Txndc7
P4hb Pdia1
Pgk1 Pgk-1
Ptpn6 Hcp Hcph Ptp1C
Tns3 Tens1
Lap3 Lapep
Tpi1 Tpi
Tkt
Nop2 Nol1
Plek
