# Supplementary material for: Reposition: Focalizing β-Alanine Metabolism and the Anti-Inflammatory Effects of Its Metabolite Based on Multi-Omics Datasets
Source: Int J Mol Sci. 2024 Sep 24;25(19):10252. doi: 10.3390/ijms251910252 (PMC11476852; doi:10.3390/ijms251910252)
Supplement: Supplementary file 1 [file ijms-25-10252-s001.zip › S3.xlsx]

## Sheet: 6h
DL-Arginine
Boc-beta-cyano-L-alanine
15(S)-HpETE
1-[6-(benzyloxy)-3-(tert-butyl)-2-hydroxyphenyl]ethan-1-one
6-Naltrexol
1a,1b-Dihomo prostaglandin F2
13(S)-HOTrE
2-Hydroxymyristic acid
(±)19(20)-DiHDPA
Prostaglandin E3
1a,1b-Dihomo prostaglandin E1
17(S)-HpDHA
15-OxoETE
Eleostearic acid
Roquefoetine C
PC(14:1e/2:0)
Citrulline
D-(+)-Malic acid
Prostaglandin B1
(+/-)10(11)-EpDPA
L-Serine
L-Threonine
Pyruvate
Guanidoacetic acid
Creatine
5-aminolevulinic acid
Betaine
Ketoleucine
L-Isoleucine
DL-isoleucine
D-aspartic acid
N-acetyl-l-aspartic acid
Glutamine
L-Proline
Agmatine
L-hydroxyarginine
Pantothenate
Beta-alanine
Quinolinate
Pantothenic acid
Uridine
5-methylcytosine
Uridine 5’-diphosphate (UDP)
Phytosphingosine
Pro-Trp

## Sheet: 12h
LysoPE(0:0/22:5(7Z,10Z,13Z.16Z,19Z))
LysoPE(0:0/22:6(4Z,7Z,10Z,13Z,16Z,19Z))
LysoPE(0:0/20:4(8Z,11Z,14Z,17Z))
PE(15:0/16:0)
LysoPE(18:1(11Z)/0:0)
LysoPC(16:1(9Z))
LysoPC(16:0)
LysoPC(14:0)
Deoxyribose-5-phosphate
Phenylethylamine

## Sheet: 24h
Arginine
Aliopurinal
adenosine
AMP
adenosine 3'-monophosphate
UMP
Pseudouridine 5'-phosphate
ornithine
itaconic acid
glutaconic acid
citraconic acid
mesaconic acid
L-Cysteine
D-Cysteine
glutathione
L-Glutamyl 5-phosphate
L-alanine
GMP
hypoxanthine glutamate
D-glycero-beta-D-manno-Heptose 7-phosphate
Glu-Cys
3'CMP
L-Tryptophan
S-(Hydroxymethyl)glutathione
CMP
Inosine
Butyryl-L-carnitine
1,2,3-Trihydroxybenzene
Sphingosine
2-Hydroxybutyric acid
N-Acetyl-D-glucosamine
Glutathione
Alprenolol
Erucic acid
Nicotinamide riboside
Xanthine
1-Arachidonoylglycerol
1-Pyrroline-4-hydroxy-2-carboxylate
Phosphoglycolic acid
Nicotinamide ribotide
L-Methionine S-oxide
1-Methyladenosine
Thiabendazole
Porphobilinogen
Ureidosuccinic acid
S-Lactoylglutathione
Taurine
Benzoate
(S)-4-Hydroxymandelate
N(6)-[(Indol-3-yl)acetyl]-L-lysine
3-Hydroxymethylglutaric acid
Fisetin
Xanthylic acid
Melibiose
Nicotine
N-Glycolylneuraminic acid
CDP
N-Acetylputrescine
Mannitol
Pipecolic acid
Ketoleucine
Isocitric acid
Glycerophosphocholine
Deoxycorticosterone acetate
Creatinine
Beta-Guanidinopropionic acid
Se-Methylselenocysteine
Fructose 1,6-bisphosphate
20-HETE
N,N-Dimethylsphingosine
Geranyl diphosphate
N6-Acetyl-L-lysine
3-Dehydroshikimate
Maleic acid
Antibiotic Jl-20A
Quinolinic acid
N-a-Acetylcitrulline
N-methyl-L-glutamic Acid
L-Phenylalanine
4a-Carbinolamine tetrahydrobiopterin
5-Aminopentanoic acid
S-Formylglutathione

## Sheet: 48h
Lactate
Alanine
Choline
Proline
Betaine
Glycine
Creatine
Taurine
Acetate
Aspartate
L-Aspartate
D-Aspartate
Uridine
Threonine
Formate
Trimethylamine N-oxide(TMAO)
Methanol
leucine
Ethanol
Glutamine
