# Supplementary material for: Reposition: Focalizing β-Alanine Metabolism and the Anti-Inflammatory Effects of Its Metabolite Based on Multi-Omics Datasets
Source: Int J Mol Sci. 2024 Sep 24;25(19):10252. doi: 10.3390/ijms251910252 (PMC11476852; doi:10.3390/ijms251910252)
Supplement: Supplementary file 1 [file ijms-25-10252-s001.zip › S4.xlsx]

## Sheet: T-4h
12609
16365
211286
16452
56619
19696
240354
15958
15959
15957
216799
71586
98496
67154
19765
74558
12013
78816
71972
58235
67775
13595
18968
57444
223672
26410
12168
21929
18126
226151
71819
58185
22169
12575
21928
18704
17210
56338
19225
226691
16145
22138
232341
70247
15945
20971
108960
16410
16176
98999
74148
18412
20128
228607
66270
18968
14728

## Sheet: T-8h
68299
16477
18018
66923
102638850
66522
329506
68463
11993
19718
83768
76974
22695
228850
12608
326622
16181
100861784
19718
108689

## Sheet: T-12h
224432
16906
17217
67963
74316
12419
140580
218973
226043
212307
26370
74600
328365
11886
99899
15061
107975
15212
67035
15519
218977
70099
23825
319158
14283
20658
13132
76742
73910
239217
16365
216197
12631
17105
69008
432508
17714
23880
105689
326620
326619
238799
51886
218506
24015
66369
18263
213012
52874
50887
56200
16443
219144
28088
52665
67738
52592
116733
223723
16784
63913
12366
23999
224171
67673
75623
11655
327762
12408
68275
103573
67903
50529
338467
19286
110749
16173
229211
65019
277250
67771
15526
65967
66128
16796
110265
12571
19290
50762
238330
20218
54138
57441
13627
71653
12428
66834
268390
99480
56196
72886
192169
12475
54004
56317
18708
74195
52033
67179
13669
319638
68477
29807
67148
20810
108829
20135
21803
211446
224023
30938
19696
100986
22763
232989
16913
229589
104263
24010
17216
67078
18647
66629
66945
240354
15958
15959
101592
15957
210293
30795
80898
13660
12367
240641
77591
52633
17988
12972
233870
11920
67826
170460
76073
16170
12934
26926
234729
67873
12304
110208
56360
71701
207565
216799
114663
74901
71586
11783
69956
53895
74741
13367
234730
12229
67834
17472
12266
106952
66540
234734
21917
171504
74098
100683
56736
213019
18100
93692
108058
107045
20340
11883
12567
106143
74107
66235
217331
223453
54198
16993
67201
68021
20280
72119
76582
12465
72612
107260
70999
54638
56307
23837
11545
57312
192176
14897
71799
14356
14569
20846
21973
69724
59027
19179
67222
216443
16477
67742
66471
110842
26922
56459
72170
57376
30940
27406
18597
110954
30935
18971
20742
15162
56274
66290
12751
13806
69168
19200
93695
56495
69051
67972
244895
97122
73086
21762
67459
14660
18458
67768
14567
66616
12469
83490
27643
100169864
20466
65114
245638
234779
74838
68044
18648
70239
232533
208643
213541
74117
238247
77044
30056
56284
66912
217473
17960
66890
66979
15277
53413
66199
211499
67533
16956
68015
11966
232536
20868
105245
56473
12858
14156
105504
245474
65246
68564
269254
74549
12462
228998
13449
100503670
17524
110119
230784
67824
232933
16971
20852
17215
17937
66072
81898
72828
66442
69237
226407
209018
14050
74114
12988
52637
268420
13194
15510
80861
13589
15528
16822
27225
14007
94176
78581
52696
73130
67043
102866
67052
100336
74044
75547
21761
627352
66054
66230
70297
107686
17219
54353
16905
70025
320727
56078
108645
66878
15366
21985
54614
109145
225929
94232
19317
52440
18033
18451
11770
22436
98366
108671
20848
76890
29811
14933
18034
13682
18826
108156
107272
106344
22070
26383
11750
207304
64652
225745
11946
193116
22323
20847
20656
66917
52245
270685
229663
16498
20823
19056
79560
13361
64659
73419
75608
103135
18854
218441
107508
108670
76952
227331
17886
53605
26905
55944
11532
71934
17972
20947
52705
69940
12349
13684
16573
238505
20874
13877
75705
66687
110639
67011
14873
381305
24127
14026
13709
56697
170750
21374
18393
16865
15289
19877
14958
27370
432572
15568
15288
70097
78808
76130
12370
67040
17698
208836
226539
229003
60595
66566
360013
77446
269682
233908
12325
270110
22083
18746
224794
13427
60409
98415
18973
11758
13433
13205
26411
321003
75617
75398
319625
19166
19387
20585
547253
11534
209200
80285
14894
56376
13690
27355
14375
67895
19659
77011
71449
15516
71766
226849
229898
22218
353258
16765
15163
107569
55932
55989
14469
545030
19192
70047
66468
13209
229906
11853
17454
69146
27366
19385
270627
15547
226562
17218
70110
11632
17713
12189
58240
29876
14661
19708
18969
12333
319159
319160
56702
69386
319157
319156
50709
319155
20042
18109
50883
70435
11565
22040
54683
104759
20104
77134
72349
72322
116870
67089
27393
72416
11957
71665
12925
15356
15925
16551
55978
211151
66410
69263
19186
66193
208715
18126
22428
19188
67025
70998
15452
76608
16978
54609
20288
109077
100034361
54124
13382
229937
18983
67269
319469
671535
171567
381101
26416
73804
66053
67921
71609
210711
54486
69046
101869
56463
56417
22201
67474
71819
52615
76479
11737
72459
12540
72029
68695
72726
56150
73341
66245
22169
19704
20773
66419
106504
23917
19052
107392
20383
67463
235559
21402
14159
20115
104923
321022
433375
19141
18709
15525
56389
66622
12859
74616
232449
97287
18642
14528
24061
110052
67881
105446
66514
69550
21928
29875
100038882
57741
12709
27367
109801
223527
68039
17921
78894
15499
269224
80914
21974
56792
56752
83431
218756
15441
223664
237823
65972
70661
72108
237082
73078
66977
50790
228836
20068
227377
232679
19089
74244
14104
11722
75786
104831
19181
66646
72318
104318
107652
68971
21915
98258
17319
18636
20587
16882
231642
20226
68263
59010
286940
22224
54387
105675
68833
78523
54645
272551
18117
12857
237886
15900
276950
54519
27418
56045
18521
28006
66246
18484
11792
18950
19650
192156
78697
11689
102595
19063
20014
213391
98758
110816
72754
53322
13163
18114
108911
67680
56715
13040
14431
12568
231413
234865
26431
19035
76332
68250
13178
17925
66617
67941
228061
80281
19328
30934
20725
11308
27041
326618
70093
52443
74383
17876
14272
381760
18717
66885
59069
66988
56309
213773
66929
102115
74343
50849
78893
333433
73158
68915
110196
216190
76429
81702
14466
320528
21969
13171
11837
19225
72157
19106
236312
15951
100040462
229707
15950
234663
71602
73914
20310
15186
13543
14194
54214
16890
68098
68523
13167
111173
11898
18720
11776
102093
102448
246694
217057
13207
22321
381626
20615
12122
20193
20198
20200
16647
24110
84092
18788
73674
21926
13191
30055
11486
17768
13629
232087
11428
227197
19156
17345
209086
55949
215387
11800
15502
66681
66446
12017
27053
12461
22154
17281
68240
216238
12534
52040
93730
22273
68126
76936
12321
110809
68612
68794
11745
12363
72931
54127
108960
192656
19687
70719
19025
98193
17685
74617
66420
17688
79464
215194
15199
14751
68724
74142
70316
67070
13430
21894
18817
110611
13808
67629
231712
231713
12505
13169
69719
15926
76238
75619
16175
56699
66362
72535
68298
100121
70579
19261
94181
74735
20239
71472
76299
213539
12261
67776
20917
227613
50773
14211
15374
70497
52163
140579
69668
113868
27984
211651
75686
107976
68475
67711
14284
235587
66440
27966
72748
22271
15170
277360
58184
14790
67891
21991
11426
22225
15481
209737
22385
76281
19672
107932
110750
227620
17448
16985
13437
56193
66249
228889
227737
98999
109032
13047
66870
16331
71514
17220
433956
67186
58220
11538
57320
27979
215653
67103
192185
93747
18538
213464
21849
22192
71957
14457
16881
116905
20318
20878
66233
18986
16828
22088
54122
14082
14004
230594
71984
70681
230233
17969
13681
14886
23879
672511
19646
67106
14260
332579
19060
66580
66865
64436
66431
56282
81910
66176
71909
18412
259300
12466
16332
19039
66508
26433
101706
384309
67871
67877
66877
23996
20924
101489
23997
108014
66141
11676
12236
208628
68184
70834
231329
231830
26417
110078
56420
11674
67684
246727
15505
78388
14225
56398
76787
20637
13016
14325
21429
71755
64685
51869
21335
56194
13495
19360
66394
66860
114640
98238
21353
18293
12704
20133
20821
23962
231655
68964
53890
22629
23950
22171
231086
18041
19334
11636
20910
80743
99045
17222
57314
326622
12238
18718
16181
75454
66691
14828
22029
227753
66861
54598
12388
53872
228482
22222
51885
69976
16434
20740

## Sheet: T-24h
11306
22589
79459
66204
70369
68117
11747
11364
64833
239528
12048
12035
68021
14421
12033
11773
216445
77987
56454
67972
104184
105722
353204
18671
268420
11958
70025
235606
11671
12211
66882
16952
109711
11472
16800
72141
23806
78618
11771
60595
70495
11564
71782
55946
69684
11632
11565
218490
11544
12042
21681
56417
11857
11474
109674
66939
217578
76809
78894
74340
56752
232201
11836
668218
109689
66082
54519
11997
213895
56321
170759
11927
66929
11657
12306
229709
11776
224727
11486
59046
11800
11746
56009
56369
381290
20239
17025
68758
22385
99371
68743
11772
231821
56737
544817
109900
70533
11637
11676
12236
11674
11674
264895
11409
269378
26908
26900
12419
75974
66556
66200
69008
432508
51886
12314
545389
14359
66841
71902
13030
52563
12572
225363
65967
67179
27221
26554
83410
76737
30795
80898
108062
13660
69957
101994
77591
12934
69634
66482
13680
107869
105513
93692
106143
74107
67201
74325
100042807
66254
54638
14569
69683
71999
26572
12313
54188
70405
13849
14660
14567
66753
70829
66942
12283
67856
223499
53413
14319
66199
51786
14381
76551
216963
105504
245474
13449
226144
22350
66070
66593
26895
12343
246707
13194
80861
27225
13486
14191
13885
109145
72935
57440
16592
66310
72205
52245
12301
56530
26905
55944
353172
12349
13684
13877
75705
110957
67675
244373
226539
22083
72162
319625
209200
13690
78833
14387
78798
12340
29876
19708
73139
14109
56706
67755
14067
14229
67276
108067
319945
381101
12400
108673
12929
234374
75221
22169
14232
321022
234388
109801
78655
208144
229725
74351
66120
67299
13202
18636
12345
14061
286940
80915
272551
52846
12331
14431
12568
56205
72662
14201
110074
110196
12317
216766
19106
12607
14269
234663
13017
13167
13207
18301
14380
69192
68794
71990
14030
76863
20430
102414
12785
66362
140579
228410
83768
13437
27267
93747
72017
14457
116905
68626
13244
14004
12315
66044
14149
72047
56095
68184
13016
14325
52626
52513
67092
12520
20480
80744
12238
59022
12388
104418
53872
69976
320487
99899
15061
239217
73473
15929
67732
16796
14784
20218
210925
15957
15161
83602
70361
218138
114663
71586
98053
16549
56258
15081
26384
15446
16709
14625
16477
15078
102462
15107
30877
15122
110257
14718
69237
331026
110829
55980
16004
18826
68705
381314
268566
15354
70231
15289
15211
15288
15944
16440
269682
270110
107435
27357
15516
15163
74197
15368
14782
77134
208715
16859
15452
63985
14731
74764
67444
66245
19141
27277
15525
14904
100038882
234825
15254
231413
229279
97165
14964
110557
15018
110558
16330
606496
15007
73158
76429
15951
16145
14651
73914
234549
15191
67781
16401
53415
235497
215194
11991
76238
14775
209737
68180
69080
192231
16828
14886
19039
66141
68510
625328
231086
16181
16434
17217
17105
223722
338467
66128
320183
23989
231549
16993
56307
17436
67678
27397
17159
17084
69790
21761
627352
17476
107321
76890
108156
270685
17750
246221
16976
17698
360013
26896
17161
116871
116870
72416
67568
17160
17187
16978
94067
17134
17758
66419
50783
67881
338367
56397
17319
16987
17916
67443
60315
192156
17261
17210
192196
71602
67707
100019
27756
57377
26396
232157
232087
93730
77721
67070
17085
28028
18432
66902
26395
16985
67493
17449
228607
20655
59050
67963
20044
105787
21453
319322
57258
19656
97112
68051
66218
26443
238799
18263
20595
56726
104444
407785
23970
67738
74213
22019
116733
218210
71175
75956
76438
72400
30057
59028
19290
19895
67199
20843
24068
69726
192169
74204
17991
329777
234069
319638
20646
20810
20135
70683
76302
74467
20024
67398
73699
21354
21781
16913
21355
13358
67078
213326
70930
19684
67239
52633
17988
233870
18108
56273
20090
234729
110208
75805
216799
52036
20603
74167
57815
20091
53861
20019
14083
268656
56088
65098
54367
110651
20719
216440
75553
28126
57753
72119
69878
69666
50799
26441
26444
117150
19134
72065
231887
68095
30955
20846
18707
57321
21672
109785
65963
30935
72900
109079
19200
69051
110095
212999
212986
68036
226757
20466
107094
19167
74414
217337
107513
84095
66282
67890
20768
268396
20868
65246
100503670
19042
76357
20112
19231
22196
77573
68188
78581
73130
19075
102866
66923
56351
20382
107686
54128
21985
75416
22376
233489
242687
19934
18033
67511
70769
18481
228005
66475
18034
94186
67302
70650
106344
21853
19055
233900
73677
20973
60532
18221
20847
19201
68988
18968
19056
68219
17252
102502
20947
20320
52690
218693
20111
20874
20909
76846
19170
19241
212627
20384
11987
65102
23988
231327
24071
18813
229877
66849
27370
28084
20641
66118
224105
67897
19076
73137
73723
18746
20163
60409
11758
70356
56449
22330
26430
75617
19166
547253
80285
68479
77219
14375
56550
67895
226849
67097
16765
223332
69241
19192
17995
101739
226562
66194
69089
105782
51796
69150
20042
11520
22040
56305
18477
20104
18938
67071
20867
195040
20016
67811
20751
67530
19186
54723
19663
66381
14827
67710
18479
21843
20116
100040298
18187
68603
67921
22195
67264
236732
60321
226591
50880
68671
66314
66229
19655
68272
243819
14911
66354
20115
66522
26440
107071
56187
68879
57741
56532
26442
328162
320938
215280
218793
66480
66385
80914
22680
237823
20085
20068
99890
19082
50767
22608
67332
108121
27050
66682
229096
20226
68052
19951
106564
108903
327978
237886
227399
56612
20088
11546
56045
76497
18950
667034
18046
27965
18195
102595
226646
53322
69276
21356
70439
19173
20084
99683
14977
75406
20054
105244208
21399
27374
20725
70465
326618
110391
22003
20103
59069
16898
103425
19303
19358
21346
26445
53422
19225
72157
19359
20194
67490
20333
20342
66660
22166
19172
20341
27045
233802
20198
67427
216156
16785
24110
68979
20652
73674
53761
50793
30055
26943
23980
50492
16969
18010
19664
98685
227197
22193
66681
18537
230082
21841
67615
19175
66618
110809
54127
74617
18611
23960
53323
246730
71521
60507
22004
19247
18624
20586
216873
231712
19647
269966
68512
433702
20643
71472
19989
269536
67776
20917
58202
56330
14211
52700
19253
21379
18391
70052
228880
67115
21351
100609
227620
56193
109032
434484
66870
20684
104662
216558
269523
19085
268470
57320
67103
18148
18107
56522
246257
217124
22088
54122
66926
100678
27058
230598
80886
672511
107271
19060
53607
20639
227648
81910
18412
26433
384309
27176
268449
108168140
108014
276846
18103
18102
70834
20744
19177
68981
228769
217109
67857
20637
66711
19933
26446
27207
22121
68845
233073
103694
214616
19079
20638
20055
22695
54624
231655
228850
18041
19271
66481
81018
30933
227700
109054
228961
57743
75454
140858
27223
56086
104457
104457
104457
104457
104457
56372
56372
56372
56372
56372
66276
73212
67653
381287
381287
381287
100502680
671641
100040961
544973
621832
108169197
100042355
108167871
667250
433806
108168770
670832
668936
671878
100038969
100043257
100043695
100040298
100503701
100040682
100041106
108168233
100041864
100042424
100043670
243302
328825
383032
433319
433968
434843
545091
545531
102638850
619937
108169072
620499
623286
623505
626048
627352
628061
629595
102640468
665463
665522
665579
665611
665826
666790
667284
667846
667847
108168317
100043508
620078
244895
44260
44441
44445
44446
44450
44454
100039029
100041057
100044900
100045688
100045901
100046048
100046223
100046297
100046628
100047753
100048119
100504863
100504872
100505015
100505031
100861784
100861947
100862012
100862223
100862258
100862433
100862446
101055663
101055672
101055701
101055828
101055829
101055915
101056365
101056452
101056478
101056523
101056544
101056658
101056668
101056688
636306
636901
637733
671917
677113
677654

## Sheet: P-4h
17717
17721
17711
16854
13614
18655
17105
18263
13030
16173
13627
20750
246779
15081
12048
13806
93695
18458
14319
16956
12044
17975
19231
11947
16905
22070
11946
16180
17886
107607
19252
20299
18746
18792
22352
15516
18810
18477
20104
56040
192662
26961
22608
12981
15370
13038
12317
19225
12977
330122
20310
12387
21926
16992
17873
15945
13629
22154
13537
217069
21939
16175
16176
326623
13033
18673
18148
20304
20308
20302
20303
11461
12514
21944
18412
13010
11674
11674
20296
20306
16193
64138
16181
14828
12727
12514
13690
21894
276770
13681
17886
14694
232413
17708
54448

## Sheet: P-6h
16828
80879
17993
236900
13063
22227
22229
319518
18115
75219
381511
66841
15926
12039
15929
22228
171210
20917
217666
382051
104130
269951
18604
98314
231805
11565
16193
16175
15977
15945
15957
20304
15958
16176
12981
20296
16365
20304
16878
14468
15977
20299
58203
270118
20310
16819
58185
15186
55932
16992
17472
246779
23962
225884
223672
17857
229900
19225
15945
67775
434219
26388
330122
17387
15959
18124
22169
667370
56420
329178
219148
23844
20210
12180
17858
236312
21939
16181
12700
71898
12487
360198
396184
223332
227929
110197
74901
12487
12767
76969
381810
64929
320099
217262
791370
117590
630146
13609
208634
212398
433766
338364
20440
67731
269608
12398
70788
20855
71326
269604
68507
97775
17122
215113
26399
210789
12495
16658
57875
26874
21425
52187
60504
11981
235041
83674
17001
224022
27355
20541

## Sheet: P-8h
13614
16468
18263
19073
17357
60533
56619
80859
240354
15957
12700
13660
78749
321019
12985
16709
23834
15162
26570
12874
11622
20620
12047
65221
98170
17219
232288
29811
67775
20656
12702
17750
240672
229003
547253
668212
55932
14468
15368
21929
18126
12795
68279
58185
22169
18793
100038882
11307
327978
20556
20558
54199
20779
100034251
140743
21817
18987
230738
74178
15951
20210
26388
18712
17865
24110
18788
21926
18413
16878
20568
15937
209212
330256
327957
327959
16819
22271
56193
17220
20304
20308
20302
20303
12176
12273
672511
18412
217305
20128
246728
246727
666231
20306
22695
231655
19124
16181
22029
100042856
230073
54598
22169
15957
16181
54123
15944
231655
58185
20847
24110
71586
58203
55932
15958
229900
54396
16175
667370
16409
20296

## Sheet: P-24h
50708
21803
20662
19419
19280
110651
18783
14281
20878
53608
26408
22026
26407
26399
18479
26395
26403
216869
26398
26419
18018
18021
11909
22059
23938
57321
19412
26395
26396
56692
26413
56405
16150
18033
26417
12912
13712
111343
16177
56693
26921
26410
26405
65964
19060
26397
30957
193740
53472
26416
23939
15370
13198
69253
24099
225471
19766
111173
19697
15894
18792
11797
16151
57913
16176
21926
245527
17087
21934
17000
225471
12675
18035
18033
72119
18034
12048
17319
21929
17709
12633
12043
17873
59004
12978
236451
18414
16168
81897
16818
11798
12475
16797
77125
17118
117149
14102
19734
240354
11920
20963
12229
56312
15901
72432
11545
192176
11838
17060
21898
58992
319370
12044
17260
64380
52502
83397
19252
20299
171211
11535
68652
16765
381823
18099
17187
64082
12042
71609
58185
16156
66513
22031
16478
26940
12981
21857
18636
15370
13163
18127
13836
50724
19225
20210
15511
22033
17096
16994
21926
16992
17873
15945
13537
217069
21939
270160
16175
16176
17874
56089
326623
15481
21942
20304
20302
65112
18015
76974
20306
16193
54448
72500
22030

## Sheet: M-6h
13142
27723259
879806
109900
18126
67092
67092
11846
11687
226143
15446
18126
18416
69219
100678
12411
27364
11651
52815
268782
68636
52815
246221
107869
67432
52815
74091
18746
56346711
18563
67092
14431
12715
329008
100470
11484
19125
18453
75986
103149
268860
84735
84735
107239
84020246
14415
11670
66054
242377
19062
78362837
56346237
227671
14537
66248
217664
17309
269181
56780823
11886

## Sheet: M-12h
13402725
232449
66681
71336
225192
13195
17161
29369385

[truncated: 1 more sheets: M-24h]
