# Supplementary material for: Reposition: Focalizing β-Alanine Metabolism and the Anti-Inflammatory Effects of Its Metabolite Based on Multi-Omics Datasets
Source: Int J Mol Sci. 2024 Sep 24;25(19):10252. doi: 10.3390/ijms251910252 (PMC11476852; doi:10.3390/ijms251910252)
Supplement: Supplementary file 1 [file ijms-25-10252-s001.zip › S5.xlsx]

## Sheet: Sheet1
	upstream	downstream
L-Tryptophan	tryptophan synthase alpha chain；L-Serine;aromatic aminotransferase；Indolepyruvate;tryptophan synthase beta chain；Indole;	L-amino-acid oxidase；tryptophan aminotransferase；L-tryptophan---pyruvate aminotransferase；Indolepyruvate;tryptophan 5-monooxygenase；5-Hydroxy-L-tryptophan;tryptophan 2'-dioxygenase;3-Indoleglycolaldehyde；tryptophanase；Indole;tryptophan 2,3-dioxygenase；indoleamine 2,3-dioxygenase；L-Formylkynurenine;tryptophan 2-monooxygenase；Indole-3-acetamide；tryptophan N-monooxygenase；Indole-3-acetaldehyde oxime…
S-(Hydroxymethyl)glutathione	S-(hydroxymethyl)glutathione synthase；	S-(hydroxymethyl)glutathione dehydrogenase / alcohol dehydrogenase；S-Formylglutathione；
CMP	uridine kinase；cytidine kinase；Cytidine；ectonucleotide pyrophosphatase/phosphodiesterase family member 1/3；putative bifunctional nucleoside triphosphate pyrophosphatase / methyltransferase；(d)CTP diphosphatase；CTP;apyrase；CDP;UMP-CMP kinase；CMP/dCMP kinase；	5'-nucleotidase；7-methylguanosine nucleotidase；pyrimidine 5'-nucleotidase；Cytidine；pyrimidine/purine-5'-nucleotide nucleosidase；AMP phosphorylase；Cytosine；CDP;CTP;
Inosine	GMP/IMP 5'-nucleotidase；IMP and pyridine-specific 5'-nucleotidase；5'-nucleotidase；IMP;inosine kinase；adenosine deaminase；Adenosine；purine-nucleoside phosphorylase；Adenosine；Hypoxanthine;IMP;	inosine/uridine nucleosidase；purine nucleosidase；Hypoxanthine;IMP;basic membrane protein A and related proteins；general nucleoside transport system permease protein；general nucleoside transport system permease protein；general nucleoside transport system ATP-binding protein；
1,2,3-Trihydroxybenzene	gallate decarboxylase subunit C；Gallate;	pyrogallol hydroxytransferase;Phloroglucinol;
Sphingosine	alkaline ceramidase；N-Acylsphingosine;phosphatidate phosphatase；sphingosine-1-phosphate phosphatase 1；Sphingosine 1-phosphate;	sphingosine kinase；Sphingosine 1-phosphate;sphingosine beta-galactosyltransferase;Psychosine;sphingoid base N-stearoyltransferase；N-Acylsphingosine;sphingosine cholinephosphotransferase;Sphingosyl-phosphocholine;
2-Hydroxybutyric acid	L-lactate dehydrogenase
N-Acetyl-D-glucosamine	N-acylglucosamine 2-epimerase；chitinase；Chitin;N,N'-diacetylchitobiose phosphorylase；Chitobiose;beta-N-acetylhexosaminidase；glucosamine N-acetyltransferase;D-Glucosamine;	sugar PTS system EIIA component；N-Acetyl-D-glucosamine 6-phosphate；N-acetylglucosamine deacetylase;D-Glucosamine;N-acetylglucosamine kinase；N-Acetyl-D-glucosamine 6-phosphate；N-acetylmuramate 1-kinase；N-Acetyl-alpha-D-glucosamine 1-phosphate；N-acetylglucosamine transport system substrate-binding protein；N-acetylglucosamine transport system permease protein；N-acetylglucosamine transport system per…
Glutathione	glutathione synthase；Glycine;glutathionylspermidine amidase/synthetase；Glutathionylspermidine;glutathione---homocystine transhydrogenase；glutathione---cystine transhydrogenase;thiosulfate---thiol sulfurtransferase;glutathione dehydrogenase/transferase；pyrimidodiazepine synthase；glutathione---CoA-glutathione transhydrogenase;enzyme-thiol transhydrogenase (glutathione-disulfide);glutathione reducta…	gamma-glutamyltranspeptidase / glutathione hydrolase；Cys-Gly;glutathione-specific gamma-glutamylcyclotransferase；L-Glutamate;gamma-glutamyltranspeptidase / glutathione hydrolase；protein-disulfide reductase (glutathione)；phospholipid-hydroperoxide glutathione peroxidase；glutathione oxidase；glutathione peroxidase；peroxiredoxin 6；Glutathione disulfide;glutathionylspermidine synthase；trypanothione sy…
Erucic acid	Docosenoyl-CoA;
Xanthine	purine-nucleoside phosphorylase；purine nucleosidase；Xanthosine；guanine deaminase；Guanine;xanthine dehydrogenase/oxidase；xanthine dehydrogenase/oxidase；Hypoxanthine;7-methylxanthine demethylase；7-Methylxanthine；methylxanthine N3-demethylase；3-Methylxanthine；methylxanthine N1-demethylase；1-Methylxanthine；Hypoxanthine;	hypoxanthine phosphoribosyltransferase；xanthine phosphoribosyltransferase；Xanthosine 5'-phosphate;xanthine dehydrogenase/oxidase；xanthine dehydrogenase/oxidase；Urate;5-Ureido-4-imidazole carboxylate；Theophylline;
1-Pyrroline-4-hydroxy-2-carboxylate	D-amino-acid oxidase；D-hydroxyproline dehydrogenase；cis-4-Hydroxy-D-proline；	Pyrrole-2-carboxylate；2-Oxo-4-hydroxy-5-aminovalerate；1-pyrroline-4-hydroxy-2-carboxylate deaminase；2,5-Dioxopentanoate;
Phosphoglycolic acid	ribulose-bisphosphate carboxylase large chain；D-Ribulose 1,5-bisphosphate；	phosphoglycolate phosphatase；Glycolate;
L-Methionine S-oxide	下：L-methionine (S)-S-oxide reductase;L-methionine (R)-S-oxide reductase；L-Methionine;
1-Methyladenosine		1-methyladenosine nucleosidase;
Porphobilinogen	porphobilinogen synthase；5-Aminolevulinate;	hydroxymethylbilane synthase；Hydroxymethylbilane；
S-Lactoylglutathione	lactoylglutathione lyase；	hydroxyacylglutathione hydrolase；(R)-Lactate;
Benzoate		benzoate 4-monooxygenase；4-Hydroxybenzoate;3-Hydroxybenzoate;benzoate/toluate 1,2-dioxygenase subunit alpha；(1R,6S)-1,6-Dihydroxycyclohexa-2,4-diene-1-carboxylate;benzoate-CoA ligase；Benzoyl-CoA;
(S)-4-Hydroxymandelate	4-hydroxymandelate synthase；3-(4-Hydroxyphenyl)pyruvate;mandelate 4-monooxygenase;；(S)-Mandelate;	4-hydroxymandelate oxidase；4-Hydroxyphenylglyoxylate;(S)-mandelate dehydrogenase；4-Hydroxyphenylglyoxylate;4-hydroxymandelate oxidase (decarboxylating);4-Hydroxybenzaldehyde;
N(6)-[(Indol-3-yl)acetyl]-L-lysine	indoleacetate---lysine synthetase;
Fisetin	flavonoid 3'-monooxygenase；Garbanzol;naringenin 3-dioxygenase；Butin;Fisetinidol-4beta-ol;	bifunctional dihydroflavonol 4-reductase/flavanone 4-reductase；Fisetinidol-4beta-ol;
Xanthylic acid	XTP/dITP diphosphohydrolase；XTP;hypoxanthine phosphoribosyltransferase；xanthine phosphoribosyltransferase；Xanthine；IMP dehydrogenase；IMP;	GMP synthase (glutamine-hydrolysing)；GMP;5'-nucleotidase；Xanthosine；
Melibiose	beta-fructofuranosidase；Raffinose;alpha-galactosidase；D-Gal alpha 1->6D-Gal alpha 1->6D-Glucose;	alpha-galactosidase；D-Galactose;D-Glucose;raffinose/stachyose/melibiose transport system substrate-binding protein；raffinose/stachyose/melibiose transport system permease protein；raffinose/stachyose/melibiose transport system permease protein；multiple sugar transport system ATP-binding protein
Nicotine	Nicotinate;1-Methylpyrrolinium;	nicotine dehydrogenase；N-Methylmyosmine;nicotine dehydrogenase subunit A；(S)-6-Hydroxynicotine；nicotine N-demethylase；Nornicotine；NNK；
CDP	apyrase； nucleoside-diphosphate kinase；CTP;UMP-CMP kinase；CMP/dCMP kinase；	apyrase；CMP;ribonucleoside-diphosphate reductase alpha chain；dCDP;
N-Acetylputrescine	diamine N-acetyltransferase；acetylputrescine deacetylase；Putrescine;	monoamine oxidase；N4-Acetylaminobutanal;
Mannitol	mannitol 2-dehydrogenase；D-arabinitol 4-dehydrogenase；mannitol 2-dehydrogenase (NADP+);mannitol-1-/sugar-/sorbitol-6-phosphatase；	mannitol dehydrogenase (cytochrome);D-Fructose;mannitol PTS system EIIA component；D-Mannitol 1-phosphate；polyol transport system substrate-binding protein；polyol transport system permease protein；polyol transport system permease protein；multiple sugar transport system ATP-binding protein；
Pipecolic acid	1-piperideine-2-carboxylate/1-pyrroline-2-carboxylate reductase [NAD(P)H]；delta1-piperideine-2-carboxylate reductase；Delta1-Piperideine-2-carboxylate;(S)-2,3,4,5-Tetrahydropyridine-2-carboxylate;；delta1-piperideine-2-carboxylate reductase；1-piperideine-2-carboxylate/1-pyrroline-2-carboxylate reductase [NAD(P)H]；Delta1-Piperideine-2-carboxylate;	L-pipecolate dehydrogenase;L-pipecolate oxidase；sarcosine oxidase / L-pipecolate oxidase；(S)-2,3,4,5-Tetrahydropyridine-2-carboxylate;1-Indolizidinone;
Isocitric acid	aconitate hydratase；isocitrate dehydrogenase；isocitrate dehydrogenase (NAD+)；isocitrate--homoisocitrate dehydrogenase；2-Oxoglutarate;	isocitrate lyase；Glyoxylate;Succinate;aconitate hydratase；cis-Aconitate;
Glycerophosphocholine	lysophospholipase I；1-Acyl-sn-glycero-3-phosphocholine;lysophospholipase II；2-Acyl-sn-glycero-3-phosphocholine;alkenylglycerophosphocholine hydrolase；1-(1-Alkenyl)-sn-glycero-3-phosphocholine;	glycerophosphocholine phosphodiesterase GPCPD1；glycerophosphodiester phosphodiesterase；sn-Glycerol 3-phosphate;Choline;
Creatinine	creatinine amidohydrolase；Phosphocreatine;	cytosine/creatinine deaminase；N-Methylhydantoin;
Se-Methylselenocysteine	S-Adenosyl-L-methionine:thiol S-methyltransferase；L-Selenocysteine；	kynurenine---oxoglutarate transaminase / cysteine-S-conjugate beta-lyase / glutamine---phenylpyruvate transaminase；Methylselenopyruvate;gamma-Glutamyl-Se-methylselenocysteine;Methylselenocysteine Se-oxide;cystathionine gamma-lyase；Methaneselenol;
Fructose 1,6-bisphosphate	6-phosphofructokinase；ADP-dependent phosphofructokinase/glucokinase；D-Fructose 6-phosphate;fructose-bisphosphate aldolase, class I；3-Phospho-D-glycerate;D-Glyceraldehyde 3-phosphate;	fructose-bisphosphate aldolase / 6-deoxy-5-ketofructose 1-phosphate synthase；6-Deoxy-5-ketofructose 1-phosphate;fructose-1,6-bisphosphatase I；D-Fructose 6-phosphate;
20-HETE	long-chain fatty acid omega-monooxygenase；phylloquinone omega-hydroxylase / docosahexaenoic acid omega-hydroxylase / leukotriene-B4 20-monooxygenase；long-chain fatty acid omega-monooxygenase；Arachidonate;
Geranyl diphosphate	farnesyl diphosphate synthase；Isopentenyl diphosphate;Dimethylallyl diphosphate;	4-hydroxybenzoate geranyltransferase；Geranyl-hydroxybenzoate；(2Z,6Z)-farnesyl diphosphate synthase；2-cis,6-cis-Farnesyl diphosphate;short-chain Z-isoprenyl diphosphate synthase；2-cis,6-trans-Farnesyl diphosphate;farnesyl diphosphate synthase；trans,trans-Farnesyl diphosphate;all-trans-nonaprenyl-diphosphate synthase；all-trans-Nonaprenyl diphosphate;geranyl diphosphate phosphohydrolase；Geranyl phos…
N6-Acetyl-L-lysine	lysine N-acetyltransferase;acetyl-CoA:lysine N6-acetyltransferase；L-Lysine;N6-acetyl-beta-lysine transaminase;	acyl-lysine deacylase;L-Lysine;
3-Dehydroshikimate	3-dehydroquinate dehydratase I；quinate/shikimate dehydrogenase (NAD+)；shikimate dehydrogenase；quinate dehydrogenase (quinone)；quinate/shikimate dehydrogenase；	3-dehydroshikimate dehydratase；3,4-Dihydroxybenzoate;shikimate dehydrogenase；3,5-Dehydroshikimate；
Maleic acid	maleylpyruvate hydrolase；Maleylpyruvate;maleate isomerase；maleate hydratase;maleamate amidohydrolase；Maleamate;	maleate isomerase；Fumarate;
Quinolinic acid	2-Amino-3-carboxymuconate semialdehyde;beta-Alanine;quinolinate synthase；Glycerone phosphate;Iminoaspartate;Iminoaspartate;	nicotinate-nucleotide pyrophosphorylase (carboxylating)；Nicotinate D-ribonucleotide;
N-methyl-L-glutamic Acid	methylamine---glutamate N-methyltransferase subunit A ；Methylamine;methylglutamate dehydrogenase subunit A；Formaldehyde;
L-Phenylalanine	phenylalanine racemase (ATP-hydrolysing);phenylalanine dehydrogenase；aspartate aminotransferase, cytoplasmic；tyrosine aminotransferase；histidinol-phosphate aminotransferase；aromatic-amino-acid transaminase；aromatic amino acid aminotransferase II；	phenylalanine-4-hydroxylase；L-Tyrosine;phenylalanine 2-monooxygenase；catalase-peroxidase；2-Phenylacetamide;phenylacetaldehyde synthase；Phenylacetaldehyde;aromatic-L-amino-acid/L-tryptophan decarboxylase；phenylalanine decarboxylase；Phenethylamine;L-phenylalanine/L-methionine N-acetyltransferase；N-Acetyl-L-phenylalanine；L-amino-acid oxidase；Phenylpyruvate;phenylalanine ammonia-lyase；phenylalanine/t…
5-Aminopentanoic acid	4-acetamidobutyrate deacetylase；5-aminopentanamidase；5-Aminopentanamide；aminobutyraldehyde dehydrogenase；5-Aminopentanal；5-aminovalerate/4-aminobutyrate aminotransferase；2,4-diaminopentanoate dehydrogenase；D-proline reductase (dithiol) PrdA；D-Proline；
S-Formylglutathione	S-(hydroxymethyl)glutathione dehydrogenase / alcohol dehydrogenase；S-(Hydroxymethyl)glutathione；	S-formylglutathione hydrolase；Formate;
L-Serine	phosphoserine phosphatase；O-Phospho-L-serine;serine racemase；amino-acid racemase；alanine-glyoxylate transaminase / serine-glyoxylate transaminase / serine-pyruvate transaminase；alanine-glyoxylate transaminase / serine-glyoxylate transaminase / serine-pyruvate transaminase；glycine hydroxymethyltransferase；serine O-acetyltransferase；	CDP-diacylglycerol---serine O-phosphatidyltransferase；Phosphatidylserine;cystathionine beta-synthase；L-Cystathionine；L-Cysteine;L-serine/L-threonine ammonia-lyase；L-serine/L-threonine ammonia-lyase；Pyruvate;tryptophan synthase alpha chain；L-Tryptophan;3alpha-Hydroxy-3-aminoacylmonobactamic acid；Dehydroalanine;L-serine kinase (ADP)；O-Phospho-L-serine;
Pyruvate	(R)-2-hydroxyglutarate---pyruvate transhydrogenase；D-lactate dehydrogenase；D-lactate dehydrogenase (cytochrome)；lactate dehydrogenase (NAD+,ferredoxin) subunit LctD；D-lactate dehydrogenase；(R)-Lactate;D-lactate dehydrogenase (acceptor)；D-lactate dehydrogenase；D-lactate dehydrogenase；2-Hydroxyethylenedicarboxylate carboxy-lyase；2-Hydroxyethylenedicarboxylate;acetylenedicarboxylate decarboxylase;Ac…	(R)-2-hydroxyglutarate---pyruvate transhydrogenase；(R)-Lactate;pyruvate carboxylase；Oxaloacetate;pyruvate dehydrogenase E1 component；2-(alpha-Hydroxyethyl)thiamine diphosphate;2-oxoglutarate/2-oxoacid ferredoxin oxidoreductase subunit alpha；Acetyl-CoA;pyruvate oxidase；Acetyl phosphate；pyruvate dehydrogenase (quinone)；Acetate;
Guanidoacetic acid	glycine amidinotransferase；Glycine;guanidinoacetate kinase;下：guanidinoacetate N-methyltransferase；Creatine;	guanidinoacetate N-methyltransferase；Creatine;
5-aminolevulinic acid	5-aminolevulinate synthase；Glycine;glutamate-1-semialdehyde 2,1-aminomutase；(S)-4-Amino-5-oxopentanoate;aminolevulinate transaminase;5-aminolevulinate synthase；	porphobilinogen synthase；Porphobilinogen；Heme;Chlorophyll a；
L-Isoleucine	branched-chain amino acid aminotransferase；leucine dehydrogenase；L-Threonine;	L-amino-acid oxidase；(S)-3-Methyl-2-oxopentanoic acid;isoleucine N-monooxygenase；valine N-monooxygenase；N-Hydroxy-L-isoleucine；Senecionine；
N-acetyl-l-aspartic acid	aspartate N-acetyltransferase；L-Aspartate;glutamate carboxypeptidase II (folate hydrolase 1)；	aspartoacylase；L-Aspartate;N-acetylaspartylglutamate/N-acetylaspartylglutamylglutamate synthase；N-acetylaspartylglutamate/N-acetylaspartylglutamylglutamate synthase；N-Acetylaspartylglutamate;
Agmatine	arginine decarboxylase；L-Arginine;	agmatine deiminase；N-Carbamoylputrescine；agmatinase；Putrescine;agmatine coumaroyltransferase；p-Coumaroylagmatine;Feruloylagmatine
Pantothenate	pantoate--beta-alanine ligase；pantothenase;；(R)-Pantoate;Pantothenol;pantetheine hydrolase；Pantetheine;	type I pantothenate kinase；D-4'-Phosphopantothenate;
Beta-alanine	anserinase;；beta-Ala-His dipeptidase；beta-Alanyl-N(pi)-methyl-L-histidine;aspartate 1-decarboxylase；glutamate decarboxylase ；L-Aspartate;N-acetyl-beta-alanine deacetylase；N-Acetyl-beta-alanine；beta-Aminopropionitrile；beta-Nitropropanoate;beta-ureidopropionase；4-aminobutyrate aminotransferase / (S)-3-amino-2-methylpropionate transaminase；taurine---2-oxoglutarate transaminase；beta-alanine---2-oxogl…	carnosine synthase；beta-Alanyl-N(pi)-methyl-L-histidine;pantoate--beta-alanine ligase；Pantothenate;4-phosphopantoate---beta-alanine ligase；D-4'-Phosphopantothenate;；Quinolinate;carnosine synthase；beta-Alanyl-L-lysine；carnosine synthase；beta-Alanyl-L-arginine；carnosine synthase；Carnosine;
Quinolinate	2-Amino-3-carboxymuconate semialdehyde;beta-Alanine;quinolinate synthase；Iminoaspartate;Glycerone phosphate;
Pantothenic acid	pantoate--beta-alanine ligase；beta-Alanine;pantoate--beta-alanine ligase；pantothenase;Pantoate;Pantothenol;pantetheine hydrolase；Pantetheine;	type I pantothenate kinase；D-4'-Phosphopantothenate;
5-methylcytosine		cytosine/creatinine deaminase；Thymine;
Uridine 5’-diphosphate (UDP)	上：nucleoside-diphosphate kinase；apyrase；thymidine-triphosphatase;UMP-CMP kinase；uridylate kinase；UTP;UMP;zeatin O-glucosyltransferase；UDP-glucose;cytokinin-N-glucosyltransferase；zeatin O-xylosyltransferase；UDP-glucosyltransferase 73C；cis-zeatin O-glucosyltransferase；	ectonucleoside triphosphate diphosphohydrolase 5/6；apyrase；P2Y purinoceptor 2
Phytosphingosine	sphinganine C4-monooxygenase；Sphinganine;acid ceramidase；phytoceramidase；Phytoceramide;	very-long-chain ceramide synthase；Phytoceramide;
DL-Arginine	glycine amidinotransferase；octopine oxidase subunit A；Octopine;；D-octopine dehydrogenase；arginine kinase；nopaline oxidase subunit A；Nopaline;；D-nopaline dehydrogenase；	arginine N-succinyltransferase；N2-Succinyl-L-arginine;arginine:pyruvate transaminase；L-arginine oxidase；5-Guanidino-2-oxopentanoate;arginine 2-monooxygenase;4-Guanidinobutanamide；arginine decarboxylase；Agmatine;nitric-oxide synthase, brain；nitric-oxide synthase, bacterial；N(omega)-Hydroxyarginine;arginase；L-Ornithine;
15(S)-HpETE	arachidonate 15-lipoxygenase；Arachidonate;	5,6-Epoxytetraene;phospholipid-hydroperoxide glutathione peroxidase；15(S)-HETE；cytochrome P450 family 2 subfamily C；15H-11,12-EETA;cytochrome P450 family 2 subfamily C；11H-14,15-EETA;
13(S)-HOTrE	13(S)-HPOT;
15-OxoETE	15-hydroxyicosatetraenoate dehydrogenase;15(S)-HETE
Citrulline	ornithine carbamoyltransferase；Carbamoyl phosphate；L-Ornithine;acetylornithine deacetylase；N-Acetyl-L-citrulline；arginine deiminase；nitric-oxide synthase, brain；nitric-oxide synthase, bacterial；	argininosuccinate synthase；N-(L-Arginino)succinate;
D-(+)-Malic acid	malate dehydrogenase；fumarate hydratase, class I；	malate dehydrogenase (quinone)；Oxaloacetate;
Lactate	3-Mercaptopyruvate;Pyruvate；	3-Mercaptolactate、2-Hydroxybutanoate、2-Oxobutanoate
Alanine	L-Aspartate;alanine dehydrogenase;	pyruvate transaminase；alanine---oxo-acid transaminase;
Choline	Choline;	Betaine;Betaine aldehyde;
Proline	proline racemase;1-Pyrroline-2-carboxylate;peptite;proline iminopeptidase;ornithine cyclodeaminase;pyrroline-5-carboxylate reductase;	prolyl 4-hydroxylase;Hydroxyproline;proline dehydrogenase;1-Pyrroline-5-carboxylate;
Betaine	sarcosine dimethylglycine N-methyltransferase;Sarcosine;dimethylglycine N-methyltransferase;Betaine aldehyde;choline oxidase;betaine-aldehyde dehydrogenase;	glycine betaine methyltransferase;Dime thylglycine;betaine---homocysteine S-methyltransferase;glycine betaine methyltransferase;glycine betaine monooxygenase
Glycine	glycine hydroxymethyltransferase；alanine-glyoxylate transaminase;Sarcosine;sarcosine oxidase;sarcosine dehydrogenase;glycine N-methyltransferase;threonine aldolase;L-threonine aldolase;glycine C-acetyltransferase;threonine aldolase;L-allo-threonine aldolase;glutamate--glyoxylate aminotransferase;alanine-glyoxylate transaminase;	Glyoxylate;glycine dehydrogenase (cytochrome);D-amino-acid oxidase;glycine amidinotransferase;Guanidinoacetate;Dimethylglycine;5-aminolevulinate synthase;5-Aminolevulinate;glycine cleavage system P protein (glycine dehydrogenase;CO2;[Protein]-S8-aminomethyldihydrolipoyllysine;Lipoylprotein;
Creatine	Guanidinoacetate; guanidinoacetate N-methyltransferase；	creatine kinase；Creatine phosphate；Urea;Sarcosine;
Taurine	Hypotaurine;;dimethylaniline monooxygenase (N-oxide forming) / hypotaurine;L-Cysteate;glutamate decarboxylase;sulfinoalanine decarboxylase / aspartate 1-decarboxylase;taurine-pyruvate aminotransferase;	gamma-glutamyltranspeptidase / glutathione hydrolase;5-L-Glutamyl-taurine;Taurocyamine;taurine dehydrogenase small subunit;Sulfoacetaldehyde;taurine---2-oxoglutarate transaminase;L-Glutamate;taurine dioxygenase;Aminoacetaldehyde;Sulfite;bile acid-CoA:amino acid N-acyltransferase;Taurocholate;
L-Aspartate	asparagine synthase (glutamine-hydrolysing);aspartoacylase;N-Acetyl-L-aspartate;ureidosuccinase;N-Carbamoyl-L-aspartate; aspartate aminotransferase;glutamin-(asparagin-)ase;L-asparaginase;L-Asparagine;	aspartate--ammonia ligase;L-Asparagine;aspartate N-acetyltransferase;N-Acetyl-L-aspartate;carbamoyl-phosphate synthase;N-Carbamoyl-L-aspartate;aspartate 4-decarboxylase;L-Alanine;aspartate ammonia-lyase;Fumarate;;adenylosuccinate synthase;N6-(1,2-Dicarboxyethyl)-AMP;argininosuccinate synthase;N-(L-Arginino)succinate;L-amino-acid oxidase;L-aspartate oxidase;Oxaloacetate;aspartate racemase;D-Aspart…
D-Aspartate	aspartate racemase;L-Aspartate;	D-aspartate oxidase;D-glutamate(D-aspartate) oxidase;Oxaloacetate;
Threonine	threonine aldolase；L-threonine aldolase;O-Phospho-L-homoserine；threonine synthase；	L-serine/L-threonine ammonia-lyase；2-Oxobutanoate;threonine 3-dehydrogenase；L-2-Amino-3-oxobutanoic acid;
Formate	(hydroxymethyl)phosphonate/2-amino-1-hydroxyethylphosphonate dioxygenase；Hydroxymethylphosphonate;formate C-acetyltransferase；TCE epoxide;benzene/toluene/chlorobenzene dioxygenase subunit alpha；Trichloroethene;glutathione-independent formaldehyde dehydrogenase；formaldehyde dismutase；Formaldehyde;Oxalate;oxalate decarboxylase；formyl-CoA hydrolase;Formyl-CoA；formylaspartate deformylase;arylformamid…	下：formate dehydrogenase (cytochrome);CO2
Trimethylamine N-oxide(TMAO)	Trimethylamine;	Trimethylamine N-oxide;
Methanol	methyl acetate hydrolase；Methyl acetate;Methane;methane monooxygenase component A alpha chain；formaldehyde dismutase / methanol dehydrogenase；Polyneuridine aldehyde；polyneuridine-aldehyde esterase；Methane;	[methyl-Co(III) methanol/glycine betaine-specific corrinoid protein]:coenzyme M methyltransferase；methanol---5-hydroxybenzimidazolylcobamide Co-methyltransferase；methanol corrinoid protein；2-(Methylthio)ethanesulfonate;methanol dehydrogenase (cytochrome c) subunit 1；alcohol oxidase；lanthanide-dependent methanol dehydrogenase；methanol dehydrogenase；Formaldehyde;
leucine		L-Leucine;L-Isoleucine;
Glutamine	glutamine synthetase；Glutamate；glutamine synthetase；	glutaminase；glutamin-(asparagin-)ase；amidophosphoribosyltransferase；5-Phosphoribosylamine;carbamoyl-phosphate synthase / aspartate carbamoyltransferase / dihydroorotase；Carbamoyl phosphate；glutamine---pyruvate transaminase;2-Oxoglutaramate;glutamine---fructose-6-phosphate transaminase；D-Glucosamine 6-phosphate;carbamoyl-phosphate synthase / aspartate carbamoyltransferase / dihydroorotase；Carbamoy…
