# Supplementary material for: Reposition: Focalizing β-Alanine Metabolism and the Anti-Inflammatory Effects of Its Metabolite Based on Multi-Omics Datasets
Source: Int J Mol Sci. 2024 Sep 24;25(19):10252. doi: 10.3390/ijms251910252 (PMC11476852; doi:10.3390/ijms251910252)
Supplement: Supplementary file 1 [file ijms-25-10252-s001.zip › S6.xlsx]

## Sheet: T-P 4h
Category	Term	Count	%	PValue	Genes	List Total	Pop Hits	Pop Total	Fold Enrichment	Bonferroni	Benjamini	FDR
KEGG_PATHWAY	mmu04060:Cytokine-cytokine receptor interaction	26	18.0556	5.73231e-15	16176, 326623, 16175, 20299, 20310, 16173, 20296, 16992, 21926, 16193, 330122, 21944, 12977, 21939, 15945, 20302, 20308, 20306, 246779, 20304, 16181, 20303, 16180, 54448, 12168, 12981	112	294	9212	7.27381	1.22391e-12	1.21525e-12	9.11438e-13
KEGG_PATHWAY	mmu04061:Viral protein interaction with cytokine and cytokine receptor	15	10.4167	5.34776e-12	20302, 20299, 16173, 20310, 16992, 20296, 21926, 20308, 20306, 16193, 330122, 20304, 20303, 12977, 15945	112	95	9212	12.9868	1.13372e-09	5.66863e-10	4.25147e-10
KEGG_PATHWAY	mmu04064:NF-kappa B signaling pathway	15	10.4167	2.17335e-11	16176, 19225, 240354, 17873, 20310, 18792, 217069, 16992, 12044, 21926, 330122, 20303, 21929, 21939, 12048	112	105	9212	11.75	4.6075e-09	1.53583e-09	1.15187e-09
KEGG_PATHWAY	mmu04668:TNF signaling pathway	15	10.4167	7.63399e-11	16176, 19225, 20310, 16992, 20296, 21926, 16193, 330122, 20304, 12977, 21929, 26410, 12981, 15945, 13614	112	115	9212	10.7283	1.61841e-08	4.04601e-09	3.03451e-09
KEGG_PATHWAY	mmu05323:Rheumatoid arthritis	13	9.02778	4.26918e-10	20302, 16176, 16175, 16173, 20310, 20296, 21926, 16193, 330122, 20304, 12977, 13038, 12981	112	87	9212	12.2902	9.05065e-08	1.81013e-08	1.3576e-08
KEGG_PATHWAY	mmu04657:IL-17 signaling pathway	12	8.33333	1.25615e-08	16176, 19225, 20310, 20296, 21929, 21926, 12981, 20306, 16193, 15945, 15516, 330122	112	93	9212	10.6129	2.66304e-06	4.43841e-07	3.32881e-07
KEGG_PATHWAY	mmu05164:Influenza A	15	10.4167	1.73004e-08	16176, 16175, 16173, 217069, 11461, 20296, 71586, 16452, 228607, 21926, 16193, 58185, 20304, 15945, 216799	112	173	9212	7.1315	3.66769e-06	5.23956e-07	3.92967e-07
KEGG_PATHWAY	mmu04621:NOD-like receptor signaling pathway	16	11.1111	4.07534e-08	16176, 13030, 16173, 20310, 20296, 228607, 21926, 16193, 330122, 20304, 56338, 21929, 12048, 15516, 107607, 216799	112	216	9212	6.09259	8.63967e-06	1.07996e-06	8.09973e-07
KEGG_PATHWAY	mmu05418:Fluid shear stress and atherosclerosis	13	9.02778	1.76826e-07	16176, 16175, 20971, 18412, 16410, 11461, 20296, 21926, 19252, 12387, 12168, 13614, 15516	112	147	9212	7.27381	3.74864e-05	4.16524e-06	3.12393e-06
KEGG_PATHWAY	mmu05417:Lipid and atherosclerosis	15	10.4167	2.81213e-07	20302, 16176, 16173, 20310, 20296, 16452, 21926, 16193, 330122, 20304, 14828, 21939, 12048, 15516, 216799	112	216	9212	5.71181	5.96154e-05	5.77544e-06	4.33158e-06
KEGG_PATHWAY	mmu04620:Toll-like receptor signaling pathway	11	7.63889	2.99669e-07	16176, 20302, 20750, 26410, 21939, 21926, 13038, 16193, 15945, 20304, 20303	112	100	9212	9.0475	6.35279e-05	5.77544e-06	4.33158e-06
KEGG_PATHWAY	mmu04210:Apoptosis	11	7.63889	5.12729e-06	13030, 17873, 16905, 13033, 11461, 12044, 17210, 21926, 64138, 13038, 12048	112	136	9212	6.65257	0.0010864	9.05822e-05	6.79366e-05
KEGG_PATHWAY	mmu05022:Pathways of neurodegeneration - multiple diseases	19	13.1944	1.17874e-05	16176, 19225, 70247, 16175, 18412, 18126, 22154, 21926, 16193, 14828, 11946, 12977, 11947, 17708, 12048, 12387, 17717, 17721, 17711	112	471	9212	3.31794	0.00249581	0.000192225	0.000144168
KEGG_PATHWAY	mmu05010:Alzheimer disease	17	11.8056	1.27428e-05	16176, 19225, 70247, 16175, 18126, 22154, 21926, 16193, 11946, 12977, 11947, 17708, 12387, 17717, 17721, 17711, 16956	112	383	9212	3.65078	0.00269785	0.000192963	0.000144722
KEGG_PATHWAY	mmu05020:Prion disease	14	9.72222	1.88327e-05	16176, 70247, 16175, 22154, 21926, 16193, 20304, 14828, 11946, 11947, 17708, 17717, 17721, 17711	112	268	9212	4.29664	0.00398461	0.000266169	0.000199627
KEGG_PATHWAY	mmu04623:Cytosolic DNA-sensing pathway	8	5.55556	3.08294e-05	16176, 16173, 228607, 16193, 15945, 20304, 216799, 20303	112	75	9212	8.77333	0.00651462	0.00040849	0.000306367
KEGG_PATHWAY	mmu05152:Tuberculosis	11	7.63889	5.91733e-05	16176, 240354, 16175, 18126, 16173, 13033, 108960, 16452, 21926, 56619, 16193	112	180	9212	5.02639	0.0124668	0.000737926	0.000553445
KEGG_PATHWAY	mmu05134:Legionellosis	7	4.86111	8.65812e-05	16176, 20310, 13627, 16173, 21926, 16193, 330122	112	61	9212	9.43852	0.0181886	0.00101973	0.000764801
KEGG_PATHWAY	mmu04062:Chemokine signaling pathway	11	7.63889	0.000101664	20302, 20310, 20299, 20296, 16452, 20308, 20306, 15945, 330122, 20304, 20303	112	192	9212	4.71224	0.0213232	0.00113436	0.000850767
KEGG_PATHWAY	mmu05140:Leishmaniasis	7	4.86111	0.000187272	16176, 19225, 16175, 18126, 13627, 16452, 21926	112	70	9212	8.225	0.0389274	0.00198344	0.00148758
KEGG_PATHWAY	mmu05171:Coronavirus disease - COVID-19	12	8.33333	0.000196473	16176, 20104, 20296, 71586, 228607, 26961, 21926, 12981, 16193, 15945, 216799, 56040	112	249	9212	3.96386	0.0408006	0.00198344	0.00148758
KEGG_PATHWAY	mmu05142:Chagas disease	8	5.55556	0.000233425	16176, 20302, 12317, 18126, 20296, 21926, 16193, 20304	112	103	9212	6.38835	0.0482871	0.00224937	0.00168703
KEGG_PATHWAY	mmu05163:Human cytomegalovirus infection	12	8.33333	0.000249981	16176, 19225, 20302, 12317, 16410, 20296, 12575, 21926, 12387, 16193, 20304, 20303	112	256	9212	3.85547	0.0516224	0.00230417	0.00172813
KEGG_PATHWAY	mmu05146:Amoebiasis	8	5.55556	0.000295326	16176, 18477, 18126, 20310, 21926, 12981, 16193, 330122	112	107	9212	6.14953	0.0606981	0.00260871	0.00195654
KEGG_PATHWAY	mmu05133:Pertussis	7	4.86111	0.000316319	16176, 16175, 18126, 21926, 16193, 107607, 216799	112	77	9212	7.47727	0.0648704	0.00268238	0.00201179
KEGG_PATHWAY	mmu04625:C-type lectin receptor signaling pathway	8	5.55556	0.000390578	16176, 19225, 240354, 20299, 21926, 56619, 16193, 216799	112	112	9212	5.875	0.0794821	0.00318472	0.00238854
KEGG_PATHWAY	mmu04066:HIF-1 signaling pathway	8	5.55556	0.000434957	20104, 18126, 18655, 13806, 12575, 11674, 16193, 13614	112	114	9212	5.77193	0.0881055	0.00341522	0.00256141
KEGG_PATHWAY	mmu05169:Epstein-Barr virus infection	11	7.63889	0.00045519	70247, 12317, 17873, 21929, 21939, 22352, 228607, 12575, 21926, 16193, 15945	112	231	9212	3.91667	0.0920103	0.00344644	0.00258483
KEGG_PATHWAY	mmu05014:Amyotrophic lateral sclerosis	14	9.72222	0.000473228	70247, 18412, 18126, 11461, 22154, 21926, 14828, 11946, 11947, 17708, 12048, 17717, 17721, 17711	112	369	9212	3.1206	0.0954774	0.00345946	0.00259459
KEGG_PATHWAY	mmu05144:Malaria	6	4.16667	0.000590119	16176, 16173, 20296, 21939, 21926, 16193	112	57	9212	8.65789	0.117629	0.00417017	0.00312763
KEGG_PATHWAY	mmu05410:Hypertrophic cardiomyopathy	7	4.86111	0.000776097	16905, 16410, 11461, 21926, 16193, 13614, 22138	112	91	9212	6.32692	0.151764	0.0053075	0.00398063
KEGG_PATHWAY	mmu05132:Salmonella infection	11	7.63889	0.000922822	16176, 16173, 11461, 18704, 22154, 21926, 12387, 16193, 15516, 107607, 216799	112	253	9212	3.57609	0.177765	0.00611369	0.00458527
KEGG_PATHWAY	mmu04217:Necroptosis	9	6.25	0.00120999	16176, 16175, 18412, 14319, 21929, 16452, 21926, 15516, 216799	112	175	9212	4.23	0.22638	0.0077733	0.00582997
KEGG_PATHWAY	mmu05012:Parkinson disease	11	7.63889	0.00127473	70247, 14828, 11946, 11947, 17708, 22154, 12048, 19252, 17717, 17721, 17711	112	264	9212	3.42708	0.236937	0.0079483	0.00596123
KEGG_PATHWAY	mmu04933:AGE-RAGE signaling pathway in diabetic complications	7	4.86111	0.00133909	16176, 16175, 20296, 16452, 21926, 16193, 13614	112	101	9212	5.7005	0.247292	0.00811106	0.0060833
KEGG_PATHWAY	mmu05202:Transcriptional misregulation in cancer	10	6.94444	0.00149059	17873, 18792, 19696, 12044, 21939, 12575, 12048, 12981, 16193, 15081	112	224	9212	3.67188	0.271116	0.00877793	0.00658345
KEGG_PATHWAY	mmu05162:Measles	8	5.55556	0.00187111	16176, 16175, 14694, 21929, 71586, 228607, 12048, 16193	112	146	9212	4.50685	0.327697	0.0107209	0.00804071
KEGG_PATHWAY	mmu04380:Osteoclast differentiation	7	4.86111	0.00441293	16176, 14728, 16175, 12977, 18412, 21926, 13038	112	128	9212	4.49805	0.608438	0.0246195	0.0184646
KEGG_PATHWAY	mmu05222:Small cell lung cancer	6	4.16667	0.00520298	19225, 17873, 18126, 16410, 12575, 12048	112	93	9212	5.30645	0.669091	0.0282829	0.0212121
KEGG_PATHWAY	mmu04640:Hematopoietic cell lineage	6	4.16667	0.00544355	16176, 16175, 12977, 21926, 12981, 16193	112	94	9212	5.25	0.68563	0.0288508	0.0216381
KEGG_PATHWAY	mmu05135:Yersinia infection	7	4.86111	0.00571284	16176, 16173, 11461, 20296, 21926, 16193, 216799	112	135	9212	4.26481	0.70317	0.0295395	0.0221547
KEGG_PATHWAY	mmu05321:Inflammatory bowel disease	5	3.47222	0.0065138	16176, 16175, 16173, 21926, 16193	112	62	9212	6.63306	0.749787	0.0328792	0.0246594
KEGG_PATHWAY	mmu04659:Th17 cell differentiation	6	4.16667	0.00863112	16176, 16452, 16193, 246779, 15516, 16180	112	105	9212	4.7	0.840823	0.0425534	0.0319151
KEGG_PATHWAY	mmu05145:Toxoplasmosis	6	4.16667	0.0104365	18126, 16145, 21939, 16452, 21926, 12048	112	110	9212	4.48636	0.891842	0.047541	0.0356558
KEGG_PATHWAY	mmu04622:RIG-I-like receptor signaling pathway	5	3.47222	0.0104489	217069, 71586, 228607, 21926, 15945	112	71	9212	5.79225	0.892129	0.047541	0.0356558
KEGG_PATHWAY	mmu05166:Human T-cell leukemia virus 1 infection	9	6.25	0.0105102	12317, 21894, 16992, 21939, 12575, 21926, 12048, 12981, 16193	112	250	9212	2.961	0.893536	0.047541	0.0356558
KEGG_PATHWAY	mmu04010:MAPK signaling pathway	10	6.94444	0.0105398	16176, 16175, 12977, 17873, 15370, 26410, 21926, 19252, 13537, 16180	112	302	9212	2.72351	0.894209	0.047541	0.0356558
KEGG_PATHWAY	mmu04151:PI3K-Akt signaling pathway	11	7.63889	0.0111719	20104, 12977, 15370, 20750, 16410, 16452, 17210, 12575, 12048, 16193, 15516	112	359	9212	2.52019	0.907613	0.0491359	0.0368519
KEGG_PATHWAY	mmu05143:African trypanosomiasis	4	2.77778	0.0113569	16176, 16173, 21926, 16193	112	39	9212	8.4359	0.911206	0.0491359	0.0368519
KEGG_PATHWAY	mmu05205:Proteoglycans in cancer	8	5.55556	0.0117988	20104, 20971, 18792, 16410, 11461, 12575, 21926, 12387	112	205	9212	3.20976	0.919235	0.0500268	0.0375201
KEGG_PATHWAY	mmu05160:Hepatitis C	7	4.86111	0.0145704	228607, 12575, 21926, 12387, 15957, 15945, 58185	112	165	9212	3.48939	0.955473	0.0605673	0.0454255
KEGG_PATHWAY	mmu04630:JAK-STAT signaling pathway	7	4.86111	0.0171	16452, 17210, 12575, 12048, 12981, 16193, 246779	112	171	9212	3.36696	0.974179	0.0697153	0.0522865
KEGG_PATHWAY	mmu05167:Kaposi sarcoma-associated herpesvirus infection	8	5.55556	0.0184042	19225, 20310, 16452, 12575, 12387, 12981, 16193, 330122	112	224	9212	2.9375	0.980514	0.0736168	0.0552126
KEGG_PATHWAY	mmu04714:Thermogenesis	8	5.55556	0.0213906	20104, 11946, 11947, 17708, 11461, 17717, 17721, 17711	112	231	9212	2.84848	0.989786	0.0839781	0.0629835
KEGG_PATHWAY	mmu05168:Herpes simplex virus 1 infection	12	8.33333	0.0221636	16176, 12317, 58235, 16992, 20296, 71586, 16452, 228607, 21926, 12048, 16193, 20304	112	459	9212	2.15033	0.991362	0.0854308	0.0640731
KEGG_PATHWAY	mmu04612:Antigen processing and presentation	5	3.47222	0.0231159	13030, 14828, 12317, 21926, 15516	112	90	9212	4.56944	0.992974	0.0854601	0.0640951
KEGG_PATHWAY	mmu04142:Lysosome	6	4.16667	0.0233806	13030, 13033, 211286, 64138, 13038, 12514	112	135	9212	3.65556	0.993366	0.0854601	0.0640951
KEGG_PATHWAY	mmu00190:Oxidative phosphorylation	6	4.16667	0.0233806	11946, 11947, 17708, 17717, 17721, 17711	112	135	9212	3.65556	0.993366	0.0854601	0.0640951
KEGG_PATHWAY	mmu05414:Dilated cardiomyopathy	5	3.47222	0.0266061	16905, 16410, 11461, 21926, 22138	112	94	9212	4.375	0.99671	0.0956017	0.0717013
KEGG_PATHWAY	mmu04936:Alcoholic liver disease	6	4.16667	0.0275634	16176, 20310, 21926, 12387, 16193, 330122	112	141	9212	3.5	0.997329	0.0973906	0.073043
KEGG_PATHWAY	mmu04932:Non-alcoholic fatty liver disease	6	4.16667	0.0400129	16176, 16175, 17708, 21926, 16193, 17711	112	156	9212	3.16346	0.999826	0.137245	0.102934
KEGG_PATHWAY	mmu05332:Graft-versus-host disease	4	2.77778	0.0401377	16176, 16175, 21926, 16193	112	63	9212	5.22222	0.999831	0.137245	0.102934
KEGG_PATHWAY	mmu05415:Diabetic cardiomyopathy	7	4.86111	0.0419238	11946, 13033, 11947, 17708, 17717, 17721, 17711	112	211	9212	2.72867	0.999886	0.141077	0.105808
KEGG_PATHWAY	mmu00010:Glycolysis / Gluconeogenesis	4	2.77778	0.0467945	18655, 13806, 11674, 18746	112	67	9212	4.91045	0.999961	0.15192	0.11394
KEGG_PATHWAY	mmu05161:Hepatitis B	6	4.16667	0.0468285	71586, 16452, 228607, 12575, 21926, 16193	112	163	9212	3.02761	0.999962	0.15192	0.11394
KEGG_PATHWAY	mmu01523:Antifolate resistance	3	2.08333	0.0472958	16176, 21926, 16193	112	29	9212	8.50862	0.999965	0.15192	0.11394
KEGG_PATHWAY	mmu04940:Type I diabetes mellitus	4	2.77778	0.0521221	16176, 16175, 16992, 21926	112	70	9212	4.7	0.999988	0.164924	0.123693
KEGG_PATHWAY	mmu05200:Pathways in cancer	12	8.33333	0.0621406	19225, 17873, 18126, 19765, 16410, 16452, 12575, 12048, 12387, 16193, 15516, 13614	112	543	9212	1.81768	0.999999	0.193732	0.145299
KEGG_PATHWAY	mmu05212:Pancreatic cancer	4	2.77778	0.0636123	17873, 19765, 12575, 12048	112	76	9212	4.32895	0.999999	0.195446	0.146585
KEGG_PATHWAY	mmu05412:Arrhythmogenic right ventricular cardiomyopathy	4	2.77778	0.0656326	16905, 16410, 11461, 12387	112	77	9212	4.27273	0.999999	0.198773	0.14908
KEGG_PATHWAY	mmu01230:Biosynthesis of amino acids	4	2.77778	0.069761	18655, 13806, 11674, 18746	112	79	9212	4.16456	1	0.205407	0.154056
KEGG_PATHWAY	mmu01521:EGFR tyrosine kinase inhibitor resistance	4	2.77778	0.069761	20104, 16452, 12048, 16193	112	79	9212	4.16456	1	0.205407	0.154056
KEGG_PATHWAY	mmu05016:Huntington disease	8	5.55556	0.0719896	70247, 11946, 11947, 17708, 22154, 17717, 17721, 17711	112	302	9212	2.17881	1	0.209	0.15675
KEGG_PATHWAY	mmu05216:Thyroid cancer	3	2.08333	0.0729529	17873, 12575, 12387	112	37	9212	6.66892	1	0.209	0.15675

## Sheet: T-M 6h
Category	Term	Count	%	PValue	Genes	List Total	Pop Hits	Pop Total	Fold Enrichment	Bonferroni	Benjamini	FDR
KEGG_PATHWAY	mmu01100:Metabolic pathways	63	36.2069	9.04001e-18	19225, 217666, 15186, 217664, 68636, 17001, 19062, 12715, 227671, 226143, 27364, 268782, 110197, 268860, 12039, 14537, 66054, 171210, 52815, 18416, 14415, 67432, 100470, 11670, 16365, 22169, 269181, 225884, 18746, 13063, 19125, 18115, 12495, 14431, 13142, 15926, 11846, 74091, 15929, 107869, 11484, 12411, 17309, 103149, 11687, 11565, 100678, 11886, 12180, 17993, 18126, 104130, 109900, 66248, 20440…	123	1625	9463	2.98271	2.17864e-15	2.17864e-15	1.86224e-15
KEGG_PATHWAY	mmu04668:TNF signaling pathway	15	8.62069	1.73912e-10	17387, 16176, 19225, 20310, 16992, 20296, 16193, 330122, 20304, 26399, 11651, 12981, 15945, 15977, 16878	123	114	9463	10.123	4.19127e-08	2.09564e-08	1.79129e-08
KEGG_PATHWAY	mmu00330:Arginine and proline metabolism	11	6.32184	1.29675e-09	67432, 12715, 19125, 18126, 11846, 14431, 13142, 75986, 67092, 107239, 66054	123	54	9463	15.6719	3.12518e-07	1.04173e-07	8.90438e-08
KEGG_PATHWAY	mmu01230:Biosynthesis of amino acids	11	6.32184	5.95501e-08	15926, 11846, 109900, 269951, 18563, 15929, 107869, 12411, 18416, 100678, 18746	123	79	9463	10.7125	1.43515e-05	3.5879e-06	3.06683e-06
KEGG_PATHWAY	mmu04060:Cytokine-cytokine receptor interaction	18	10.3448	1.99301e-07	16176, 16175, 20299, 20310, 16992, 20296, 16193, 330122, 246779, 20304, 16181, 60504, 21939, 12981, 15945, 12767, 15977, 16878	123	294	9463	4.7103	4.80304e-05	9.6063e-06	8.21119e-06
KEGG_PATHWAY	mmu00260:Glycine, serine and threonine metabolism	8	4.5977	6.52474e-07	14431, 27364, 13142, 268782, 107869, 12411, 67092, 100678	123	40	9463	15.387	0.000157234	2.62077e-05	2.24016e-05
KEGG_PATHWAY	mmu00250:Alanine, aspartate and glutamate metabolism	7	4.02299	9.35133e-06	109900, 100470, 268782, 11484, 268860, 11565, 14415	123	39	9463	13.8088	0.00225114	0.000321953	0.000275196
KEGG_PATHWAY	mmu05164:Influenza A	12	6.89655	1.34454e-05	16176, 13063, 16175, 20296, 17857, 17858, 11651, 16193, 15945, 20304, 58185, 15977	123	173	9463	5.33653	0.00323512	0.000405043	0.00034622
KEGG_PATHWAY	mmu05323:Rheumatoid arthritis	9	5.17241	1.51293e-05	16176, 16175, 20310, 20296, 12487, 12981, 16193, 330122, 20304	123	87	9463	7.95879	0.00363955	0.000405129	0.000346293
KEGG_PATHWAY	mmu04657:IL-17 signaling pathway	9	5.17241	2.47243e-05	16176, 16819, 19225, 20310, 20296, 12981, 16193, 15945, 330122	123	93	9463	7.44532	0.00594091	0.000595855	0.00050932
KEGG_PATHWAY	mmu04061:Viral protein interaction with cytokine and cytokine receptor	9	5.17241	2.88829e-05	20310, 20299, 16992, 20296, 16193, 15945, 330122, 12767, 20304	123	95	9463	7.28858	0.00693672	0.000632799	0.000540898
KEGG_PATHWAY	mmu00410:beta-Alanine metabolism	6	3.44828	4.99931e-05	11670, 107239, 268860, 103149, 66054, 14415	123	32	9463	14.4253	0.0119763	0.00100403	0.000858214
KEGG_PATHWAY	mmu00340:Histidine metabolism	5	2.87356	0.000315636	15186, 11670, 11484, 107239, 66054	123	26	9463	14.7952	0.0732581	0.0058514	0.00500161
KEGG_PATHWAY	mmu04620:Toll-like receptor signaling pathway	8	4.5977	0.000376399	16176, 26399, 21939, 11651, 16193, 15945, 20304, 15977	123	104	9463	5.91807	0.086735	0.00647944	0.00553844
KEGG_PATHWAY	mmu05417:Lipid and atherosclerosis	11	6.32184	0.000463042	16176, 13063, 20310, 20296, 26399, 21939, 11651, 16193, 330122, 20304, 15977	123	216	9463	3.91798	0.105615	0.00743954	0.00635911
KEGG_PATHWAY	mmu05162:Measles	9	5.17241	0.000553983	16176, 13063, 16175, 17857, 12487, 17858, 11651, 16193, 15977	123	145	9463	4.77527	0.125014	0.00834437	0.00713254
KEGG_PATHWAY	mmu04623:Cytosolic DNA-sensing pathway	7	4.02299	0.000639356	16176, 26388, 58203, 16193, 15945, 20304, 15977	123	82	9463	6.56762	0.142843	0.00906381	0.00774749
KEGG_PATHWAY	mmu00270:Cysteine and methionine metabolism	6	3.44828	0.000681863	16828, 100470, 246221, 268782, 107869, 12411	123	55	9463	8.3929	0.151585	0.00907223	0.00775469
KEGG_PATHWAY	mmu00020:Citrate cycle (TCA cycle)	5	2.87356	0.000715238	15926, 20917, 269951, 18563, 15929	123	32	9463	12.0211	0.158386	0.00907223	0.00775469
KEGG_PATHWAY	mmu01210:2-Oxocarboxylic acid metabolism	5	2.87356	0.000904271	15926, 269951, 15929, 268782, 12039	123	34	9463	11.314	0.195897	0.0108965	0.009314
KEGG_PATHWAY	mmu04621:NOD-like receptor signaling pathway	10	5.74713	0.00186695	16176, 20310, 20296, 14468, 55932, 16193, 229900, 330122, 20304, 15977	123	216	9463	3.5618	0.362599	0.0209118	0.0178748
KEGG_PATHWAY	mmu05230:Central carbon metabolism in cancer	6	3.44828	0.00190896	15926, 16828, 269951, 80879, 11651, 18746	123	69	9463	6.69	0.369031	0.0209118	0.0178748
KEGG_PATHWAY	mmu00220:Arginine biosynthesis	4	2.29885	0.00203054	18126, 11846, 109900, 18416	123	20	9463	15.387	0.387286	0.0210595	0.0180011
KEGG_PATHWAY	mmu05142:Chagas disease	7	4.02299	0.00209721	16176, 18126, 20296, 11651, 16193, 20304, 15977	123	103	9463	5.22859	0.397072	0.0210595	0.0180011
KEGG_PATHWAY	mmu05146:Amoebiasis	7	4.02299	0.0025427	16176, 18126, 11846, 20310, 12981, 16193, 330122	123	107	9463	5.03313	0.458586	0.0245116	0.0209519
KEGG_PATHWAY	mmu01200:Carbon metabolism	7	4.02299	0.00467552	15926, 20917, 269951, 18563, 15929, 100678, 18746	123	121	9463	4.45078	0.676787	0.0422328	0.0360994
KEGG_PATHWAY	mmu00510:N-Glycan biosynthesis	5	2.87356	0.00473148	269181, 217664, 66248, 20440, 17309	123	53	9463	7.25802	0.681136	0.0422328	0.0360994
KEGG_PATHWAY	mmu05163:Human cytomegalovirus infection	10	5.74713	0.00534422	16176, 19225, 13063, 20296, 26399, 11651, 16193, 12767, 20304, 15977	123	253	9463	3.04091	0.725117	0.0459985	0.0393182
KEGG_PATHWAY	mmu05160:Hepatitis C	8	4.5977	0.00558297	13063, 17857, 17858, 11651, 15957, 15945, 58185, 15977	123	166	9463	3.70771	0.74057	0.0463964	0.0396584
KEGG_PATHWAY	mmu04630:JAK-STAT signaling pathway	8	4.5977	0.00654515	60504, 11651, 12981, 12700, 16193, 246779, 15977, 16878	123	171	9463	3.5993	0.794553	0.0525794	0.0449434
KEGG_PATHWAY	mmu00640:Propanoate metabolism	4	2.29885	0.00722304	16828, 20917, 268860, 12039	123	31	9463	9.92709	0.825716	0.0553902	0.047346
KEGG_PATHWAY	mmu05134:Legionellosis	5	2.87356	0.00735471	16176, 13063, 20310, 16193, 330122	123	60	9463	6.41125	0.831199	0.0553902	0.047346
KEGG_PATHWAY	mmu05167:Kaposi sarcoma-associated herpesvirus infection	9	5.17241	0.0076925	19225, 13063, 20310, 26399, 11651, 12981, 16193, 330122, 15977	123	221	9463	3.1331	0.844492	0.0561786	0.0480199
KEGG_PATHWAY	mmu04936:Alcoholic liver disease	7	4.02299	0.00969128	16176, 20310, 26399, 11651, 16193, 330122, 15977	123	141	9463	3.81947	0.904343	0.0686941	0.0587178
KEGG_PATHWAY	mmu04940:Type I diabetes mellitus	5	2.87356	0.0107929	16176, 16175, 16992, 12487, 14415	123	67	9463	5.74141	0.926849	0.0743169	0.063524
KEGG_PATHWAY	mmu04064:NF-kappa B signaling pathway	6	3.44828	0.0113777	16176, 19225, 20310, 16992, 21939, 330122	123	105	9463	4.39628	0.936566	0.0761676	0.065106
KEGG_PATHWAY	mmu04062:Chemokine signaling pathway	8	4.5977	0.0119791	20310, 20299, 20296, 11651, 15945, 330122, 12767, 20304	123	192	9463	3.20562	0.945219	0.0780263	0.0666947
KEGG_PATHWAY	mmu04932:Non-alcoholic fatty liver disease	7	4.02299	0.0158359	16176, 13063, 17993, 16175, 104130, 11651, 16193	123	157	9463	3.43022	0.978656	0.100433	0.0858475
KEGG_PATHWAY	mmu04672:Intestinal immune network for IgA production	4	2.29885	0.0177377	21939, 12487, 16193, 12767	123	43	9463	7.15674	0.986609	0.10961	0.0936917
KEGG_PATHWAY	mmu00620:Pyruvate metabolism	4	2.29885	0.0188602	16828, 18563, 52815, 18746	123	44	9463	6.99409	0.989834	0.113633	0.0971301
KEGG_PATHWAY	mmu00590:Arachidonic acid metabolism	5	2.87356	0.0239169	19225, 226143, 17001, 15446, 11687	123	85	9463	4.52559	0.997074	0.140584	0.120168
KEGG_PATHWAY	mmu04146:Peroxisome	5	2.87356	0.0257862	15926, 18126, 269951, 13142, 26874	123	87	9463	4.42155	0.998156	0.147964	0.126475
KEGG_PATHWAY	mmu05169:Epstein-Barr virus infection	8	4.5977	0.0278887	13063, 12495, 26399, 21939, 11651, 16193, 15945, 15977	123	228	9463	2.69947	0.998905	0.156306	0.133606
KEGG_PATHWAY	mmu05152:Tuberculosis	7	4.02299	0.0287589	16176, 13063, 16175, 18126, 11651, 16193, 15977	123	180	9463	2.99192	0.999117	0.15752	0.134644
KEGG_PATHWAY	mmu05135:Yersinia infection	6	3.44828	0.030209	16176, 20296, 26399, 11651, 16193, 15977	123	135	9463	3.41933	0.999384	0.161786	0.13829
KEGG_PATHWAY	mmu00280:Valine, leucine and isoleucine degradation	4	2.29885	0.0369632	100470, 268782, 268860, 12039	123	57	9463	5.39894	0.999886	0.189535	0.162009
KEGG_PATHWAY	mmu05144:Malaria	4	2.29885	0.0369632	16176, 20296, 21939, 16193	123	57	9463	5.39894	0.999886	0.189535	0.162009
KEGG_PATHWAY	mmu05418:Fluid shear stress and atherosclerosis	6	3.44828	0.0412726	16176, 16175, 225884, 20296, 26399, 11651	123	147	9463	3.1402	0.999961	0.198736	0.169874
KEGG_PATHWAY	mmu04933:AGE-RAGE signaling pathway in diabetic complications	5	2.87356	0.0413016	16176, 16175, 20296, 11651, 16193	123	101	9463	3.80866	0.999962	0.198736	0.169874
KEGG_PATHWAY	mmu05171:Coronavirus disease - COVID-19	8	4.5977	0.0418881	16176, 20296, 17857, 17858, 12981, 16193, 15945, 15977	123	249	9463	2.47181	0.999967	0.198736	0.169874
KEGG_PATHWAY	mmu05332:Graft-versus-host disease	4	2.29885	0.0420562	16176, 16175, 12487, 16193	123	60	9463	5.129	0.999968	0.198736	0.169874
KEGG_PATHWAY	mmu05321:Inflammatory bowel disease	4	2.29885	0.0456374	16176, 60504, 16175, 16193	123	62	9463	4.96355	0.999987	0.211512	0.180794
KEGG_PATHWAY	mmu00650:Butanoate metabolism	3	1.72414	0.04692	217666, 268860, 14415	123	27	9463	8.54833	0.999991	0.213353	0.182368
KEGG_PATHWAY	mmu05145:Toxoplasmosis	5	2.87356	0.0521008	13063, 18126, 26399, 21939, 11651	123	109	9463	3.52913	0.999997	0.232524	0.198755
KEGG_PATHWAY	mmu04625:C-type lectin receptor signaling pathway	5	2.87356	0.0565123	16176, 19225, 20299, 11651, 16193	123	112	9463	3.4346	0.999999	0.247626	0.211664
KEGG_PATHWAY	mmu05010:Alzheimer disease	10	5.74713	0.0597062	16176, 19225, 13063, 17993, 16175, 18126, 104130, 212398, 11651, 16193	123	384	9463	2.00351	1	0.25695	0.219633
KEGG_PATHWAY	mmu05140:Leishmaniasis	4	2.29885	0.0614061	16176, 19225, 16175, 18126	123	70	9463	4.39628	1	0.259629	0.221924
KEGG_PATHWAY	mmu00470:D-Amino acid metabolism	2	1.14943	0.0749223	27364, 13142	123	6	9463	25.645	1	0.311315	0.266103
KEGG_PATHWAY	mmu05133:Pertussis	4	2.29885	0.0770073	16176, 16175, 18126, 16193	123	77	9463	3.99662	1	0.314555	0.268873
KEGG_PATHWAY	mmu00350:Tyrosine metabolism	3	1.72414	0.0936967	100470, 68636, 11670	123	40	9463	5.77012	1	0.376348	0.321692
KEGG_PATHWAY	mmu04380:Osteoclast differentiation	5	2.87356	0.096661	16176, 16175, 26399, 11651, 15977	123	135	9463	2.84944	1	0.38189	0.326429

## Sheet: P-M 8h
Category	Term	Count	%	PValue	Genes	List Total	Pop Hits	Pop Total	Fold Enrichment	Bonferroni	Benjamini	FDR
KEGG_PATHWAY	mmu04621:NOD-like receptor signaling pathway	14	10.7692	4.77085e-08	246727, 246728, 20296, 21926, 20847, 229900, 20304, 54123, 54396, 21929, 14468, 15951, 55932, 15944	85	216	9463	7.2158	7.72875e-06	7.72878e-06	6.53607e-06
KEGG_PATHWAY	mmu05164:Influenza A	12	9.23077	3.24345e-07	246727, 54123, 246728, 16175, 12702, 20296, 71586, 21926, 230073, 20847, 20304, 58185	85	173	9463	7.72227	5.25426e-05	2.6272e-05	2.22176e-05
KEGG_PATHWAY	mmu04668:TNF signaling pathway	10	7.69231	6.72618e-07	12702, 16477, 20296, 21929, 12608, 21926, 13614, 20304, 22029, 16878	85	114	9463	9.76574	0.000108958	3.63213e-05	3.07162e-05
KEGG_PATHWAY	mmu04060:Cytokine-cytokine receptor interaction	12	9.23077	5.32493e-05	20302, 16175, 18413, 20296, 21926, 20308, 20306, 20304, 16181, 12985, 16878, 20303	85	294	9463	4.54406	0.00858951	0.0021566	0.00182379
KEGG_PATHWAY	mmu04623:Cytosolic DNA-sensing pathway	7	5.38462	8.34711e-05	54123, 26388, 58203, 230073, 15951, 20304, 20303	85	82	9463	9.50373	0.0134319	0.00270447	0.00228711
KEGG_PATHWAY	mmu05160:Hepatitis C	9	6.92308	0.00010642	246727, 54123, 246728, 12702, 21926, 230073, 20847, 15957, 58185	85	166	9463	6.03593	0.0170932	0.00274988	0.00232551
KEGG_PATHWAY	mmu05417:Lipid and atherosclerosis	10	7.69231	0.000118822	54123, 20302, 11307, 20296, 21926, 18018, 20779, 18987, 20304, 20656	85	216	9463	5.15414	0.0190662	0.00274988	0.00232551
KEGG_PATHWAY	mmu04657:IL-17 signaling pathway	7	5.38462	0.000168133	16819, 20296, 21929, 12608, 21926, 20306, 12985	85	93	9463	8.37963	0.0268721	0.00306211	0.00258956
KEGG_PATHWAY	mmu05152:Tuberculosis	9	6.92308	0.000186491	240354, 16175, 18126, 16409, 12608, 12795, 21926, 56619, 20779	85	180	9463	5.56647	0.0297625	0.00306211	0.00258956
KEGG_PATHWAY	mmu04061:Viral protein interaction with cytokine and cytokine receptor	7	5.38462	0.000189019	20302, 20296, 21926, 20308, 20306, 20304, 20303	85	95	9463	8.20322	0.0301598	0.00306211	0.00258956
KEGG_PATHWAY	mmu04062:Chemokine signaling pathway	9	6.92308	0.000289674	20302, 15162, 20296, 20308, 20847, 20306, 20779, 20304, 20303	85	192	9463	5.21857	0.0458496	0.00391869	0.00331395
KEGG_PATHWAY	mmu05162:Measles	8	6.15385	0.000290273	246727, 54123, 246728, 16175, 21929, 71586, 230073, 20847	85	145	9463	6.14231	0.0459422	0.00391869	0.00331395
KEGG_PATHWAY	mmu04064:NF-kappa B signaling pathway	7	5.38462	0.000326186	240354, 21929, 21926, 230073, 12047, 22029, 20303	85	105	9463	7.42196	0.0514785	0.00398918	0.00337356
KEGG_PATHWAY	mmu05171:Coronavirus disease - COVID-19	10	7.69231	0.000344744	100038882, 246727, 246728, 12273, 20296, 71586, 21926, 230073, 20847, 12985	85	249	9463	4.47106	0.0543267	0.00398918	0.00337356
KEGG_PATHWAY	mmu04625:C-type lectin receptor signaling pathway	7	5.38462	0.00046157	240354, 12795, 21926, 56619, 20847, 18018, 20779	85	112	9463	6.95809	0.0720631	0.00498495	0.00421567
KEGG_PATHWAY	mmu04380:Osteoclast differentiation	7	5.38462	0.00123275	16175, 18412, 12702, 16477, 21926, 20847, 18018	85	135	9463	5.77264	0.18113	0.0124816	0.0105555
KEGG_PATHWAY	mmu05418:Fluid shear stress and atherosclerosis	7	5.38462	0.00190642	16175, 18412, 20296, 21926, 15368, 20779, 13614	85	147	9463	5.3014	0.265918	0.0178873	0.0151269
KEGG_PATHWAY	mmu04933:AGE-RAGE signaling pathway in diabetic complications	6	4.61538	0.00198748	16175, 20296, 21926, 18018, 18712, 13614	85	101	9463	6.61363	0.275513	0.0178873	0.0151269
KEGG_PATHWAY	mmu05168:Herpes simplex virus 1 infection	12	9.23077	0.00221992	246727, 54123, 246728, 12702, 20296, 71586, 21926, 230073, 20847, 20779, 18987, 20304	85	456	9463	2.92972	0.302343	0.0183079	0.0154826
KEGG_PATHWAY	mmu04620:Toll-like receptor signaling pathway	6	4.61538	0.00226023	54123, 20302, 21926, 20847, 20304, 20303	85	104	9463	6.42285	0.306894	0.0183079	0.0154826
KEGG_PATHWAY	mmu05161:Hepatitis B	7	5.38462	0.00320005	54123, 71586, 21926, 230073, 20847, 18018, 20779	85	163	9463	4.78102	0.405027	0.0246861	0.0208765
KEGG_PATHWAY	mmu05140:Leishmaniasis	5	3.84615	0.00339512	16175, 18126, 16409, 17357, 21926	85	70	9463	7.9521	0.423595	0.0250004	0.0211423
KEGG_PATHWAY	mmu04622:RIG-I-like receptor signaling pathway	5	3.84615	0.00357381	100038882, 54123, 71586, 21926, 230073	85	71	9463	7.8401	0.440098	0.025172	0.0212875
KEGG_PATHWAY	mmu05169:Epstein-Barr virus infection	8	6.15385	0.00403893	100038882, 246727, 54123, 246728, 21929, 21926, 230073, 20847	85	228	9463	3.9063	0.480886	0.0262515	0.0222004
KEGG_PATHWAY	mmu04630:JAK-STAT signaling pathway	7	5.38462	0.00405116	12702, 18413, 20847, 12700, 18712, 12985, 16878	85	171	9463	4.55734	0.481918	0.0262515	0.0222004
KEGG_PATHWAY	mmu05323:Rheumatoid arthritis	5	3.84615	0.00735732	20302, 16175, 20296, 21926, 20304	85	87	9463	6.39824	0.697687	0.0458417	0.0387674
KEGG_PATHWAY	mmu04610:Complement and coagulation cascades	5	3.84615	0.00962043	16409, 12273, 19124, 18793, 18788	85	94	9463	5.92178	0.791133	0.0577226	0.0488148
KEGG_PATHWAY	mmu05142:Chagas disease	5	3.84615	0.0131381	20302, 18126, 20296, 21926, 20304	85	103	9463	5.40434	0.882636	0.0760131	0.0642827
KEGG_PATHWAY	mmu04217:Necroptosis	6	4.61538	0.0195021	16175, 18412, 21929, 58203, 21926, 20847	85	175	9463	3.81701	0.958851	0.108943	0.0921305
KEGG_PATHWAY	mmu05163:Human cytomegalovirus infection	7	5.38462	0.0246997	20302, 20296, 21926, 18018, 20779, 20304, 20303	85	253	9463	3.08026	0.982605	0.133378	0.112795
KEGG_PATHWAY	mmu05133:Pertussis	4	3.07692	0.0308433	16175, 18126, 16409, 21926	85	77	9463	5.78335	0.993751	0.161181	0.136307
KEGG_PATHWAY	mmu03030:DNA replication	3	2.30769	0.0383433	17220, 17219, 19718	85	35	9463	9.54252	0.998225	0.194113	0.164157
KEGG_PATHWAY	mmu05167:Kaposi sarcoma-associated herpesvirus infection	6	4.61538	0.0464031	54123, 15162, 22695, 20847, 18018, 20779	85	221	9463	3.02252	0.999546	0.227797	0.192643
KEGG_PATHWAY	mmu04640:Hematopoietic cell lineage	4	3.07692	0.050829	16175, 16409, 21926, 12985	85	94	9463	4.73742	0.999786	0.242185	0.204811
KEGG_PATHWAY	mmu05145:Toxoplasmosis	4	3.07692	0.0725383	54396, 18126, 21926, 15944	85	109	9463	4.08548	0.999995	0.335749	0.283936
KEGG_PATHWAY	mmu05144:Malaria	3	2.30769	0.0908781	20296, 21926, 12985	85	57	9463	5.85944	1	0.408951	0.345842
KEGG_PATHWAY	mmu05134:Legionellosis	3	2.30769	0.0991144	16409, 12176, 21926	85	60	9463	5.56647	1	0.43396	0.366991

## Sheet: P-M 12h
Category	Term	Count	%	PValue	Genes	List Total	Pop Hits	Pop Total	Fold Enrichment	Bonferroni	Benjamini	FDR
KEGG_PATHWAY	mmu03030:DNA replication	21	1.86335	8.63679e-15	19687, 18971, 18973, 14156, 69724, 17220, 106344, 16881, 66979, 381760, 17219, 18969, 327762, 17215, 17216, 68275, 17217, 17218, 18538, 69263, 68240	652	35	9212	8.4773	2.74514e-12	2.73786e-12	2.23693e-12
KEGG_PATHWAY	mmu01100:Metabolic pathways	177	15.7054	2.93429e-10	19225, 107652, 17960, 70316, 16993, 13361, 19063, 64436, 26433, 75686, 17161, 80914, 50790, 13808, 13806, 66290, 66054, 17448, 18263, 15277, 69976, 16365, 270685, 231086, 67834, 66988, 59010, 232449, 11636, 54486, 11758, 224794, 14104, 69051, 14466, 18597, 29807, 19286, 14431, 232087, 16332, 16331, 66514, 11966, 15926, 22171, 59027, 105446, 52633, 104759, 11565, 11689, 11722, 107508, 71934, 23477…	652	1619	9212	1.54466	9.30169e-08	4.65084e-08	3.7999e-08
KEGG_PATHWAY	mmu01200:Carbon metabolism	30	2.66193	3.39765e-09	18597, 13382, 14194, 18293, 110208, 107272, 15926, 11428, 13808, 13806, 14751, 93747, 17448, 67680, 18642, 67078, 14661, 21991, 15277, 66945, 66646, 110639, 67834, 20917, 11674, 11676, 11532, 68263, 18746, 18648	652	121	9212	3.50302	1.07705e-06	3.59018e-07	2.9333e-07
KEGG_PATHWAY	mmu01232:Nucleotide metabolism	24	2.12955	9.61812e-09	18950, 20135, 20133, 23917, 15452, 66566, 75686, 21915, 22169, 22436, 80914, 171567, 11636, 22171, 22271, 76952, 50773, 105446, 13178, 107569, 16434, 11486, 11565, 11534	652	84	9212	4.03681	3.04894e-06	7.62236e-07	6.22773e-07
KEGG_PATHWAY	mmu05203:Viral carcinogenesis	42	3.72671	2.29e-08	12370, 19106, 319155, 319156, 12571, 18033, 19385, 18034, 229906, 319157, 319158, 319159, 26417, 227753, 60595, 69386, 13205, 12534, 13194, 19650, 319160, 22629, 326619, 19179, 19696, 21374, 20848, 22029, 97122, 234729, 12428, 56463, 18708, 18709, 12266, 12367, 12540, 107932, 71609, 326620, 18746, 12567	652	229	9212	2.59131	7.25928e-06	1.45186e-06	1.18622e-06
KEGG_PATHWAY	mmu00010:Glycolysis / Gluconeogenesis	20	1.77462	1.01462e-07	18597, 13382, 18642, 72535, 21991, 15277, 72157, 319625, 16828, 13808, 13806, 56752, 11674, 14751, 11676, 11532, 66681, 68263, 18746, 18648	652	67	9212	4.21756	3.21631e-05	5.3606e-06	4.3798e-06
KEGG_PATHWAY	mmu05132:Salmonella infection	43	3.81544	1.42571e-07	21402, 12370, 72318, 69146, 16173, 68794, 74117, 286940, 18033, 16573, 22154, 17281, 21926, 66616, 70297, 26416, 26417, 11308, 192656, 80743, 105504, 140579, 12475, 13427, 192176, 22428, 67771, 110750, 68724, 12363, 13430, 14082, 13191, 227613, 140580, 15519, 12367, 234663, 53413, 12540, 71609, 15516, 216799	652	253	9212	2.40134	4.51941e-05	6.45645e-06	5.27514e-06
KEGG_PATHWAY	mmu03430:Mismatch repair	11	0.976043	8.60774e-07	19687, 18971, 17685, 381760, 16881, 106344, 17688, 68275, 68240, 18538, 69263	652	22	9212	7.06442	0.000272828	3.41082e-05	2.78676e-05
KEGG_PATHWAY	mmu04110:Cell cycle	30	2.66193	1.0537e-06	17222, 21402, 12571, 17220, 18393, 21803, 56150, 77011, 18817, 56317, 12236, 11920, 18538, 12534, 66440, 74549, 19650, 22629, 19052, 226849, 24061, 12428, 17219, 50883, 17215, 17216, 17217, 67052, 17218, 12567	652	155	9212	2.73461	0.000333968	3.71137e-05	3.03232e-05
KEGG_PATHWAY	mmu01230:Biosynthesis of amino acids	20	1.77462	1.6589e-06	18642, 108645, 21991, 232087, 110639, 66646, 67834, 107272, 15926, 11428, 27053, 13808, 13806, 238505, 11674, 69051, 11676, 18746, 11898, 18648	652	79	9212	3.57692	0.000525732	5.2587e-05	4.29654e-05
KEGG_PATHWAY	mmu00020:Citrate cycle (TCA cycle)	12	1.06477	6.59956e-06	18597, 13382, 15926, 14194, 11428, 20917, 66945, 18293, 67834, 68263, 17448, 67680	652	32	9212	5.29831	0.00208988	0.000190187	0.00015539
KEGG_PATHWAY	mmu03410:Base excision repair	14	1.24224	1.44988e-05	19687, 18971, 18973, 15289, 14156, 16882, 106344, 16881, 66979, 235587, 11792, 18538, 69263, 11545	652	47	9212	4.20859	0.0045856	0.000383009	0.000312932
KEGG_PATHWAY	mmu00230:Purine metabolism	25	2.21828	1.92092e-05	18950, 20135, 68695, 20133, 72157, 75686, 22436, 50773, 237823, 105446, 11486, 16434, 11565, 15452, 23917, 66566, 110639, 229589, 171567, 11636, 224794, 76952, 13178, 66681, 11534	652	134	9212	2.63598	0.00607086	0.000468408	0.000382706
KEGG_PATHWAY	mmu05152:Tuberculosis	30	2.66193	2.23989e-05	13040, 12370, 16175, 16173, 18033, 108960, 21926, 21803, 26416, 26417, 192656, 11783, 12475, 15526, 240354, 18126, 19056, 16784, 108058, 332579, 20846, 14082, 12266, 12367, 12122, 16985, 15510, 71609, 12325, 216238	652	180	9212	2.35481	0.00707539	0.000507176	0.00041438
KEGG_PATHWAY	mmu00030:Pentose phosphate pathway	11	0.976043	6.03866e-05	232449, 18642, 71336, 72157, 66646, 11674, 110639, 14751, 110208, 11676, 66681	652	33	9212	4.70961	0.0189611	0.00127617	0.00104268
KEGG_PATHWAY	mmu05164:Influenza A	28	2.48447	7.52435e-05	246727, 12370, 16175, 19106, 16173, 103573, 12571, 18033, 71586, 21926, 26417, 110196, 11783, 18854, 56417, 20847, 20846, 14082, 237082, 232989, 18708, 18709, 12367, 12122, 71609, 216799, 16647, 12567	652	173	9212	2.28675	0.0235708	0.00149076	0.001218
KEGG_PATHWAY	mmu04066:HIF-1 signaling pathway	21	1.86335	0.000126046	18597, 20104, 18642, 18126, 67673, 15277, 18033, 108058, 20848, 26417, 16828, 13808, 18708, 18709, 13806, 13684, 11674, 12325, 11676, 68263, 234779	652	114	9212	2.60268	0.0391713	0.00230299	0.00188162
KEGG_PATHWAY	mmu03420:Nucleotide excision repair	14	1.24224	0.000130769	19687, 13194, 66420, 18971, 18973, 106344, 16881, 66979, 26370, 231329, 68275, 18538, 69263, 68240	652	57	9212	3.47024	0.040609	0.00230299	0.00188162
KEGG_PATHWAY	mmu00620:Pyruvate metabolism	12	1.06477	0.000179629	18597, 13382, 72535, 16828, 14194, 109801, 56752, 76238, 11532, 68263, 17448, 18746	652	44	9212	3.85332	0.0553563	0.00299697	0.00244863
KEGG_PATHWAY	mmu04210:Apoptosis	23	2.04082	0.000202175	26926, 13040, 12370, 20740, 18033, 13163, 21926, 14082, 22029, 26417, 16906, 16905, 18708, 18709, 12333, 12366, 235587, 12367, 12122, 11783, 71609, 11920, 11545	652	136	9212	2.38944	0.062085	0.00317912	0.00259745
KEGG_PATHWAY	mmu03018:RNA degradation	17	1.50843	0.000221884	225929, 71701, 18983, 18642, 66446, 103135, 75686, 24127, 58184, 78893, 13209, 13808, 13806, 15510, 18458, 66362, 15526	652	84	9212	2.85941	0.0679279	0.00317912	0.00259745
KEGG_PATHWAY	mmu04380:Osteoclast differentiation	22	1.95209	0.000229317	14283, 14284, 16175, 18412, 17972, 19056, 16477, 18033, 18034, 19261, 21926, 20847, 21803, 20846, 26416, 26417, 12229, 18708, 18709, 16822, 17969, 234779	652	128	9212	2.42839	0.0701218	0.00317912	0.00259745
KEGG_PATHWAY	mmu04217:Necroptosis	27	2.39574	0.000230662	20852, 12370, 16175, 19106, 18412, 15289, 21926, 12333, 11545, 26926, 14661, 108058, 110078, 116733, 67738, 20848, 20847, 20846, 14082, 15519, 12122, 14325, 71609, 12325, 15516, 216799, 75608	652	175	9212	2.17988	0.0705184	0.00317912	0.00259745
KEGG_PATHWAY	mmu05134:Legionellosis	14	1.24224	0.000269841	12370, 15481, 16173, 20310, 18033, 18034, 21926, 13627, 12266, 12367, 11783, 15499, 15510, 12475	652	61	9212	3.24268	0.0819938	0.00356415	0.00291203
KEGG_PATHWAY	mmu01240:Biosynthesis of cofactors	24	2.12955	0.000398868	13382, 108645, 72535, 29807, 19286, 15288, 108156, 13361, 232087, 270685, 18041, 22169, 107272, 110119, 69719, 171567, 11636, 79464, 14528, 192185, 11565, 107508, 11655, 17768	652	152	9212	2.23087	0.118796	0.00505765	0.00413228
KEGG_PATHWAY	mmu00240:Pyrimidine metabolism	13	1.1535	0.000437056	20135, 20133, 21915, 22169, 80914, 69719, 171567, 22171, 22271, 76952, 50773, 13178, 107569	652	56	9212	3.27991	0.129404	0.00532872	0.00435375
KEGG_PATHWAY	mmu05417:Lipid and atherosclerosis	30	2.66193	0.000591891	12370, 15481, 20310, 16173, 18033, 21926, 26416, 20656, 26417, 17969, 11783, 12475, 15525, 17972, 19056, 21353, 108058, 20848, 14828, 15519, 18708, 18709, 12367, 12122, 12540, 15510, 12325, 18986, 15516, 216799	652	216	9212	1.96234	0.171124	0.00694924	0.00567777
KEGG_PATHWAY	mmu05171:Coronavirus disease - COVID-19	33	2.92813	0.000683193	246727, 67025, 20115, 19106, 18033, 71586, 67941, 21926, 26416, 26417, 27367, 67186, 56417, 234779, 20104, 100038882, 75617, 100503670, 20068, 20042, 65019, 20848, 20847, 20846, 110954, 18708, 54127, 18709, 11837, 12266, 27370, 67891, 216799	652	249	9212	1.8725	0.194785	0.00773472	0.00631954
KEGG_PATHWAY	mmu04666:Fc gamma R-mediated phagocytosis	17	1.50843	0.000729725	18720, 67771, 15162, 74117, 13430, 16332, 16331, 22323, 26417, 227753, 18708, 18709, 12631, 17969, 12540, 18717, 234779	652	93	9212	2.58269	0.206584	0.00797665	0.0065172
KEGG_PATHWAY	mmu05169:Epstein-Barr virus infection	31	2.75067	0.000836892	246727, 12370, 67089, 19106, 21762, 12571, 18033, 18034, 21926, 26416, 19181, 11783, 234779, 100038882, 20466, 19179, 20848, 20847, 20846, 14082, 23996, 23997, 12229, 12428, 12505, 18708, 18709, 12367, 12122, 71609, 12567	652	231	9212	1.89608	0.233105	0.00884316	0.00722517
KEGG_PATHWAY	mmu01250:Biosynthesis of nucleotide sugars	10	0.887311	0.0010564	107652, 227620, 94181, 15277, 69976, 72157, 234730, 14751, 66681, 110119	652	38	9212	3.71811	0.284702	0.0107322	0.00876861
KEGG_PATHWAY	mmu05140:Leishmaniasis	14	1.24224	0.00108338	19225, 16175, 18126, 17972, 18033, 21926, 21803, 20846, 26416, 15170, 26417, 13627, 12266, 17969	652	70	9212	2.82577	0.2908	0.0107322	0.00876861
KEGG_PATHWAY	mmu00330:Arginine and proline metabolism	12	1.06477	0.00117411	72535, 18126, 18263, 18451, 12709, 14431, 56752, 17161, 69051, 66988, 66054, 20810	652	54	9212	3.13974	0.31093	0.01116	0.00911814
KEGG_PATHWAY	mmu05020:Prion disease	34	3.01686	0.00119698	16175, 67089, 70316, 15481, 21762, 105675, 19166, 16573, 22154, 21926, 26416, 19181, 26417, 12858, 12859, 11946, 12857, 227197, 22273, 17969, 11783, 67680, 17972, 19056, 19179, 66945, 227613, 23996, 23997, 14828, 11957, 18708, 18709, 12367	652	268	9212	1.79246	0.315912	0.01116	0.00911814
KEGG_PATHWAY	mmu01524:Platinum drug resistance	15	1.33097	0.00129664	21974, 12370, 17685, 21973, 14082, 26417, 18708, 18709, 12189, 12367, 12122, 11783, 14873, 17688, 11920	652	80	9212	2.64916	0.337213	0.0117439	0.00959513
KEGG_PATHWAY	mmu05162:Measles	22	1.95209	0.00136863	246727, 16175, 12370, 19106, 15481, 17698, 12571, 18033, 71586, 20848, 20847, 20846, 14082, 18708, 18709, 12367, 12122, 11783, 71609, 56417, 68098, 12567	652	146	9212	2.129	0.352186	0.0117623	0.00961023
KEGG_PATHWAY	mmu03050:Proteasome	11	0.976043	0.00137289	67089, 21762, 19188, 19166, 19179, 19186, 16913, 23996, 23997, 19192, 19181	652	47	9212	3.30675	0.353062	0.0117623	0.00961023
KEGG_PATHWAY	mmu03440:Homologous recombination	10	0.887311	0.00187687	18971, 381760, 19360, 12189, 70681, 107976, 235559, 68275, 11920, 68240	652	41	9212	3.44606	0.448728	0.0156571	0.0127924
KEGG_PATHWAY	mmu04657:IL-17 signaling pathway	16	1.4197	0.00207074	14283, 19225, 12370, 20310, 18033, 21926, 26416, 14082, 26417, 15519, 110809, 15568, 12367, 71609, 30940, 15516	652	93	9212	2.43077	0.481651	0.0168314	0.0137519
KEGG_PATHWAY	mmu05022:Pathways of neurodegeneration - multiple diseases	51	4.52529	0.00227213	19225, 70316, 18412, 105675, 13163, 22154, 19181, 11946, 227197, 22273, 233908, 11783, 21353, 66945, 22201, 227613, 14828, 11957, 12367, 12122, 12568, 12325, 68015, 16175, 12370, 67089, 21762, 19166, 18033, 16573, 21926, 57320, 26416, 20239, 26417, 12858, 12859, 12857, 12333, 13543, 67680, 22428, 18126, 19056, 108058, 19179, 67738, 14082, 13191, 23996, 23997	652	471	9212	1.52987	0.513775	0.0180066	0.014712
KEGG_PATHWAY	mmu05014:Amyotrophic lateral sclerosis	42	3.72671	0.00243259	67089, 18412, 70316, 21762, 54609, 19166, 13163, 16573, 22154, 21926, 26416, 20239, 19181, 12858, 12859, 11946, 12857, 227197, 22273, 233908, 269254, 11783, 67680, 18126, 22428, 19056, 21353, 19179, 20383, 66945, 13191, 94232, 227613, 23996, 237082, 23997, 14828, 11957, 12367, 12122, 11750, 234865	652	369	9212	1.60816	0.537944	0.0188081	0.0153668
KEGG_PATHWAY	mmu00520:Amino sugar and nucleotide sugar metabolism	11	0.976043	0.0026237	107652, 227620, 94181, 15212, 15277, 69976, 72157, 234730, 14751, 66681, 110119	652	51	9212	3.0474	0.565173	0.0198027	0.0161795
KEGG_PATHWAY	mmu05010:Alzheimer disease	43	3.81544	0.00276735	19225, 12370, 16175, 67089, 19106, 70316, 21762, 105675, 19166, 16971, 18033, 16573, 22154, 21926, 19181, 26417, 12858, 12859, 11946, 15925, 12857, 227197, 22273, 13543, 12333, 11783, 16956, 67680, 18126, 19056, 19179, 66945, 67738, 14082, 227613, 23996, 23997, 11957, 18708, 18709, 12367, 12122, 12568	652	383	9212	1.58627	0.584581	0.0204012	0.0166685
KEGG_PATHWAY	mmu05135:Yersinia infection	20	1.77462	0.00292228	18720, 67771, 16173, 74117, 18033, 21926, 26416, 26417, 140580, 54353, 18708, 18709, 23880, 26431, 16822, 140579, 12540, 18717, 19877, 216799	652	135	9212	2.09316	0.604546	0.0210537	0.0172016
KEGG_PATHWAY	mmu04114:Oocyte meiosis	18	1.59716	0.00482794	17222, 20874, 21402, 66440, 19056, 22629, 108058, 19052, 226849, 20878, 26416, 26417, 56150, 24061, 18817, 12325, 56317, 12534	652	121	9212	2.10181	0.784364	0.0340102	0.0277875
KEGG_PATHWAY	mmu04914:Progesterone-mediated oocyte maturation	15	1.33097	0.00495114	17222, 66440, 20868, 20878, 26416, 26417, 56150, 15519, 12428, 18708, 18709, 18817, 56317, 15516, 12534	652	92	9212	2.30361	0.792663	0.0341198	0.0278771
KEGG_PATHWAY	mmu04625:C-type lectin receptor signaling pathway	17	1.50843	0.00522713	19225, 240354, 12370, 19056, 18033, 18034, 332579, 21926, 20847, 20846, 26416, 26417, 18708, 18709, 16985, 216799, 234779	652	112	9212	2.14456	0.810116	0.0352553	0.0288048
KEGG_PATHWAY	mmu04141:Protein processing in endoplasmic reticulum	23	2.04082	0.00583488	21402, 66245, 66861, 19106, 20014, 15481, 54609, 19089, 216197, 105245, 94232, 14828, 15519, 81910, 12333, 15502, 50762, 213539, 12017, 66890, 15505, 15516, 12304	652	175	9212	1.85693	0.843559	0.0384301	0.0313987
KEGG_PATHWAY	mmu00280:Valine, leucine and isoleucine degradation	11	0.976043	0.00605232	208715, 113868, 13382, 72535, 13171, 78894, 56752, 66885, 231086, 93747, 15356	652	57	9212	2.72662	0.854039	0.0384301	0.0313987
KEGG_PATHWAY	mmu05160:Hepatitis C	22	1.95209	0.00606153	246727, 12370, 19106, 12571, 22629, 18033, 19052, 21926, 20848, 20847, 20846, 14082, 26417, 19192, 18708, 18709, 12367, 12122, 11783, 71609, 15957, 12567	652	165	9212	1.88384	0.854467	0.0384301	0.0313987
KEGG_PATHWAY	mmu05012:Parkinson disease	31	2.75067	0.00647908	68015, 67089, 70316, 21762, 105675, 19166, 13163, 16573, 22154, 17161, 57320, 19181, 12858, 12859, 11946, 12857, 227197, 22273, 11783, 67680, 108058, 19179, 66945, 22201, 227613, 23996, 23997, 14828, 11957, 12367, 12325	652	264	9212	1.65907	0.872616	0.0402719	0.0329035
KEGG_PATHWAY	mmu03010:Ribosome	23	2.04082	0.00666789	50529, 20104, 67025, 20115, 75617, 100503670, 20068, 67941, 20042, 65019, 56284, 75398, 64659, 110954, 66419, 56282, 54127, 78523, 27367, 11837, 67186, 27370, 67891	652	177	9212	1.83595	0.880064	0.0406485	0.0332112
KEGG_PATHWAY	mmu05230:Central carbon metabolism in cancer	12	1.06477	0.00854571	18597, 18642, 15926, 16828, 18708, 18709, 15277, 14660, 68263, 18746, 26417, 18648	652	69	9212	2.45719	0.934167	0.0506004	0.0413423
KEGG_PATHWAY	mmu00785:Lipoic acid metabolism	6	0.532387	0.00877925	18597, 13382, 79464, 13171, 18293, 68263	652	19	9212	4.46174	0.938904	0.0506004	0.0413423
KEGG_PATHWAY	mmu00670:One carbon pool by folate	6	0.532387	0.00877925	22171, 108156, 13361, 270685, 238505, 17768	652	19	9212	4.46174	0.938904	0.0506004	0.0413423
KEGG_PATHWAY	mmu04622:RIG-I-like receptor signaling pathway	12	1.06477	0.0105615	100038882, 80861, 12370, 18033, 21353, 71586, 21926, 71609, 26416, 56417, 14082, 13205	652	71	9212	2.38797	0.965465	0.0597855	0.0488468
KEGG_PATHWAY	mmu05161:Hepatitis B	21	1.86335	0.0108004	13194, 20852, 12370, 18033, 71586, 21926, 20848, 20847, 21803, 20846, 26416, 14082, 26417, 12428, 18708, 18709, 12367, 12122, 11783, 18538, 13205	652	163	9212	1.82028	0.96801	0.0600652	0.0490753
KEGG_PATHWAY	mmu04933:AGE-RAGE signaling pathway in diabetic complications	15	1.33097	0.0112417	16175, 18033, 21926, 20848, 21803, 20846, 26416, 26417, 18708, 18709, 13367, 12367, 12540, 12567, 234779	652	101	9212	2.09834	0.97223	0.0614416	0.0501999
KEGG_PATHWAY	mmu04115:p53 signaling pathway	12	1.06477	0.0129232	12370, 20135, 230784, 12571, 50883, 12122, 12367, 11783, 11920, 68098, 12534, 12567	652	73	9212	2.32255	0.98381	0.0694347	0.0567306
KEGG_PATHWAY	mmu00270:Cysteine and methionine metabolism	10	0.887311	0.01411	67873, 108645, 16828, 232087, 13433, 238505, 17448, 107272, 20810, 104923	652	55	9212	2.56888	0.988943	0.0745477	0.0609081
KEGG_PATHWAY	mmu04621:NOD-like receptor signaling pathway	25	2.21828	0.0179107	246727, 12370, 20310, 69146, 16173, 18033, 19200, 21926, 26416, 26417, 229898, 59027, 192656, 12363, 21353, 332579, 20847, 20846, 14082, 15519, 15951, 55932, 15516, 14469, 216799	652	216	9212	1.63528	0.99675	0.0915167	0.0747723
KEGG_PATHWAY	mmu00250:Alanine, aspartate and glutamate metabolism	8	0.709849	0.0180141	27053, 14661, 14660, 66514, 52633, 11565, 11898, 69719	652	39	9212	2.89822	0.996857	0.0915167	0.0747723
KEGG_PATHWAY	mmu05205:Proteoglycans in cancer	24	2.12955	0.0181879	20104, 75705, 15163, 17698, 68794, 286940, 108058, 21926, 20848, 21803, 26416, 15170, 26417, 12505, 29875, 18708, 18709, 12367, 12540, 12325, 19877, 13207, 192176, 234779	652	205	9212	1.65411	0.997028	0.0915167	0.0747723
KEGG_PATHWAY	mmu05133:Pertussis	12	1.06477	0.0188227	16175, 18126, 18033, 12266, 21926, 12631, 12367, 12475, 26416, 15900, 216799, 26417	652	77	9212	2.2019	0.997579	0.093231	0.076173
KEGG_PATHWAY	mmu04613:Neutrophil extracellular trap formation	24	2.12955	0.0212362	17972, 319155, 319156, 69146, 105675, 15289, 319160, 12363, 18033, 326619, 74244, 26416, 319157, 319158, 319159, 97122, 26417, 18708, 18709, 12266, 17969, 326620, 69386, 234779	652	208	9212	1.63025	0.998891	0.103567	0.084618
KEGG_PATHWAY	mmu03250:Viral life cycle - HIV-1	10	0.887311	0.0264788	57314, 20587, 103573, 56045, 22088, 432508, 116733, 20924, 69550, 75608	652	61	9212	2.3162	0.999798	0.125809	0.10279
KEGG_PATHWAY	mmu04932:Non-alcoholic fatty liver disease	19	1.68589	0.0265905	16175, 12370, 70316, 18033, 66945, 21926, 21803, 26416, 12858, 12859, 12857, 18708, 227197, 18709, 22273, 12367, 12122, 12540, 67680	652	156	9212	1.72082	0.999805	0.125809	0.10279
KEGG_PATHWAY	mmu01212:Fatty acid metabolism	10	0.887311	0.0291111	113868, 50790, 66885, 19063, 14104, 231086, 93747, 20280, 56473, 26922	652	62	9212	2.27884	0.999914	0.134068	0.109538
KEGG_PATHWAY	mmu00480:Glutathione metabolism	11	0.976043	0.0291821	54486, 15926, 20135, 11758, 20133, 18263, 14873, 66988, 110208, 68044, 20810	652	72	9212	2.15857	0.999916	0.134068	0.109538
KEGG_PATHWAY	mmu04662:B cell receptor signaling pathway	12	1.06477	0.0311167	240354, 12229, 19056, 18708, 18033, 18709, 16332, 16331, 15170, 83490, 26417, 234779	652	83	9212	2.04272	0.999956	0.140914	0.115132
KEGG_PATHWAY	mmu04668:TNF signaling pathway	15	1.33097	0.0316441	19225, 12370, 20310, 16477, 18033, 21926, 26416, 73086, 14082, 22029, 26417, 18708, 18709, 12367, 71609	652	115	9212	1.84289	0.999963	0.141284	0.115434
KEGG_PATHWAY	mmu04064:NF-kappa B signaling pathway	14	1.24224	0.0332867	19225, 240354, 20310, 18033, 18034, 21926, 22029, 12229, 111173, 71609, 12475, 11920, 234779, 11545	652	105	9212	1.88384	0.999978	0.146554	0.11974
KEGG_PATHWAY	mmu03013:Nucleocytoplasmic transport	15	1.33097	0.0359592	22218, 103573, 65246, 110750, 72322, 19387, 237082, 76582, 13627, 320727, 238799, 234865, 19704, 326622, 16647	652	117	9212	1.81139	0.999991	0.154045	0.12586
KEGG_PATHWAY	mmu05016:Huntington disease	31	2.75067	0.0359601	12370, 67089, 70316, 21762, 105675, 19166, 16573, 22154, 20656, 19181, 12858, 12859, 231329, 11946, 12857, 227197, 22273, 11783, 67680, 66420, 20466, 22428, 19179, 21374, 66945, 13191, 227613, 23996, 23997, 11957, 12367	652	302	9212	1.45031	0.999991	0.154045	0.12586
KEGG_PATHWAY	mmu04623:Cytosolic DNA-sensing pathway	11	0.976043	0.0373977	66420, 12370, 69146, 16173, 22040, 56045, 18033, 12367, 56417, 14082, 216799	652	75	9212	2.07223	0.999994	0.158068	0.129147
KEGG_PATHWAY	mmu00051:Fructose and mannose metabolism	7	0.621118	0.0385076	18642, 21991, 15277, 234730, 11674, 11676, 110119	652	36	9212	2.74727	0.999996	0.160617	0.13123
KEGG_PATHWAY	mmu05212:Pancreatic cancer	11	0.976043	0.0404595	18708, 12571, 18033, 18709, 20848, 12540, 21803, 73341, 20846, 26417, 12567	652	76	9212	2.04496	0.999998	0.166567	0.136091
KEGG_PATHWAY	mmu04664:Fc epsilon RI signaling pathway	10	0.887311	0.0414671	12229, 18708, 18709, 16331, 16822, 21926, 26416, 11689, 26417, 234779	652	66	9212	2.14073	0.999999	0.168526	0.137692
KEGG_PATHWAY	mmu05415:Diabetic cardiomyopathy	23	2.04082	0.0423262	18597, 70316, 17972, 105675, 18033, 108058, 66945, 21803, 26416, 12858, 12859, 11946, 11957, 12857, 18708, 227197, 18709, 22273, 17969, 12325, 68263, 67680, 11545	652	211	9212	1.54011	0.999999	0.16984	0.138766
KEGG_PATHWAY	mmu04144:Endocytosis	28	2.48447	0.0452603	72318, 15481, 13660, 74117, 16573, 98366, 259300, 228998, 54198, 26431, 18717, 18854, 84092, 19334, 18720, 67771, 106952, 13132, 65114, 13430, 218441, 22088, 58220, 116733, 28006, 12540, 216238, 75608	652	272	9212	1.45444	1	0.179344	0.14653
KEGG_PATHWAY	mmu05166:Human T-cell leukemia virus 1 infection	26	2.30701	0.0488661	17222, 103573, 18033, 19385, 18034, 21926, 21803, 56150, 26417, 110196, 56317, 12236, 11920, 14283, 66440, 21894, 19056, 21374, 74343, 234729, 12428, 18708, 18709, 100683, 50883, 12567	652	250	9212	1.4694	1	0.191242	0.156251
KEGG_PATHWAY	mmu04612:Antigen processing and presentation	12	1.06477	0.0516547	13040, 14828, 15481, 15519, 19188, 65972, 21926, 19186, 19141, 15516, 15525, 19192	652	90	9212	1.88384	1	0.19969	0.163153
KEGG_PATHWAY	mmu04120:Ubiquitin mediated proteolysis	17	1.50843	0.0551379	17222, 13194, 21402, 66440, 67673, 67921, 68612, 22201, 70093, 22192, 56459, 12189, 14897, 66053, 18854, 56317, 68098	652	147	9212	1.63395	1	0.210587	0.172057
KEGG_PATHWAY	mmu00260:Glycine, serine and threonine metabolism	7	0.621118	0.0599574	13382, 14431, 76238, 17161, 107272, 11655, 18648	652	40	9212	2.47255	1	0.226268	0.184869
KEGG_PATHWAY	mmu04218:Cellular senescence	20	1.77462	0.060843	16175, 18412, 19650, 19056, 12571, 18033, 19360, 67738, 21803, 26416, 26417, 12428, 18708, 18709, 12333, 50883, 19646, 11920, 12534, 12567	652	184	9212	1.53574	1	0.226909	0.185392
KEGG_PATHWAY	mmu04922:Glucagon signaling pathway	13	1.1535	0.0624321	18597, 18642, 19056, 108058, 110078, 74343, 102093, 16828, 56420, 12325, 68263, 18746, 18648	652	104	9212	1.7661	1	0.230128	0.188022
KEGG_PATHWAY	mmu00640:Propanoate metabolism	6	0.532387	0.0640071	13382, 16828, 13171, 20917, 52665, 93747	652	31	9212	2.73461	1	0.233221	0.19055
KEGG_PATHWAY	mmu00562:Inositol phosphate metabolism	10	0.887311	0.0659239	18720, 21991, 16332, 114663, 16331, 64436, 18717, 18718, 97287, 234779	652	72	9212	1.96234	1	0.237476	0.194026
KEGG_PATHWAY	mmu00071:Fatty acid degradation	8	0.709849	0.0716316	113868, 72535, 50790, 56752, 66885, 231086, 93747, 11532	652	52	9212	2.17367	1	0.253942	0.207479
KEGG_PATHWAY	mmu05167:Kaposi sarcoma-associated herpesvirus infection	23	2.04082	0.0720971	19225, 12370, 19106, 15162, 20310, 19056, 12571, 18033, 277360, 20848, 20847, 20846, 26416, 14082, 26417, 18708, 18709, 12266, 12367, 12122, 71609, 12567, 234779	652	224	9212	1.45073	1	0.253942	0.207479
KEGG_PATHWAY	mmu04146:Peroxisome	11	0.976043	0.0807309	113868, 54683, 15926, 50790, 18126, 74114, 20280, 15356, 20656, 228061, 22436	652	86	9212	1.80718	1	0.281228	0.229773
KEGG_PATHWAY	mmu00730:Thiamine metabolism	4	0.354925	0.0845875	11636, 29807, 66566, 18041	652	15	9212	3.76769	1	0.291459	0.238132
KEGG_PATHWAY	mmu05145:Toxoplasmosis	13	1.1535	0.0871955	12370, 18126, 15481, 105675, 18033, 21926, 20848, 21803, 20846, 26416, 26417, 12367, 11689	652	110	9212	1.66977	1	0.297215	0.242835
KEGG_PATHWAY	mmu00500:Starch and sucrose metabolism	6	0.532387	0.0883716	15277, 72157, 110078, 14751, 66681, 11722	652	34	9212	2.49332	1	0.298019	0.243492
KEGG_PATHWAY	mmu00970:Aminoacyl-tRNA biosynthesis	9	0.79858	0.09222	107045, 216443, 71984, 68915, 226539, 22321, 234734, 107508, 20226	652	66	9212	1.92666	1	0.307724	0.251421
KEGG_PATHWAY
KEGG_PATHWAY
KEGG_PATHWAY
KEGG_PATHWAY
KEGG_PATHWAY
KEGG_PATHWAY
KEGG_PATHWAY
KEGG_PATHWAY
KEGG_PATHWAY
KEGG_PATHWAY
KEGG_PATHWAY
KEGG_PATHWAY
KEGG_PATHWAY
KEGG_PATHWAY
KEGG_PATHWAY
KEGG_PATHWAY
KEGG_PATHWAY
KEGG_PATHWAY
KEGG_PATHWAY
KEGG_PATHWAY
KEGG_PATHWAY
KEGG_PATHWAY
KEGG_PATHWAY
KEGG_PATHWAY
KEGG_PATHWAY
KEGG_PATHWAY
KEGG_PATHWAY
KEGG_PATHWAY
KEGG_PATHWAY
KEGG_PATHWAY
KEGG_PATHWAY
KEGG_PATHWAY
KEGG_PATHWAY
KEGG_PATHWAY
KEGG_PATHWAY
KEGG_PATHWAY
KEGG_PATHWAY
KEGG_PATHWAY
KEGG_PATHWAY
KEGG_PATHWAY
KEGG_PATHWAY
KEGG_PATHWAY
KEGG_PATHWAY
KEGG_PATHWAY
KEGG_PATHWAY
KEGG_PATHWAY
KEGG_PATHWAY
KEGG_PATHWAY
KEGG_PATHWAY
KEGG_PATHWAY
KEGG_PATHWAY
KEGG_PATHWAY
KEGG_PATHWAY
KEGG_PATHWAY
KEGG_PATHWAY
KEGG_PATHWAY
KEGG_PATHWAY
KEGG_PATHWAY
KEGG_PATHWAY
KEGG_PATHWAY
KEGG_PATHWAY
KEGG_PATHWAY
KEGG_PATHWAY
KEGG_PATHWAY
KEGG_PATHWAY
KEGG_PATHWAY
KEGG_PATHWAY
KEGG_PATHWAY

## Sheet: T-P-M 24h
Category	Term	Count	%	PValue	Genes	List Total	Pop Hits	Pop Total	Fold Enrichment	Bonferroni	Benjamini	FDR
KEGG_PATHWAY	mmu04064:NF-kappa B signaling pathway	62	2.21271	2.78393e-21	19225, 16151, 13000, 16994, 17087, 217069, 16992, 17000, 22033, 22034, 16150, 22030, 59004, 22031, 117149, 24099, 22196, 21939, 12675, 16797, 12475, 171211, 11545, 12633, 12042, 12044, 12043, 17096, 12048, 71609, 11797, 57913, 11798, 16176, 68652, 19766, 20310, 66513, 18792, 18033, 18034, 16177, 18035, 17060, 21926, 16818, 225471, 11920, 234779, 245527, 240354, 19697, 17873, 17874, 15894, 21934, …	1634	105	9463	3.41963	9.43751e-19	9.43751e-19	5.51217e-19
KEGG_PATHWAY	mmu01200:Carbon metabolism	65	2.31977	2.37521e-19	110821, 18655, 18293, 353204, 11429, 11428, 13808, 78920, 79459, 13885, 66171, 93747, 12359, 236539, 17448, 17449, 17850, 67078, 14380, 14381, 107029, 14661, 15277, 21991, 108037, 15275, 21351, 66945, 67834, 72141, 20425, 66904, 56421, 11674, 11676, 18746, 18597, 212032, 110446, 13382, 14194, 110208, 76282, 107272, 14718, 15926, 11409, 14719, 15929, 227095, 14751, 68133, 103988, 100678, 12974, 67…	1634	121	9463	3.11103	8.05195e-17	4.02598e-17	2.35145e-17
KEGG_PATHWAY	mmu03050:Proteasome	37	1.32049	5.55097e-19	67089, 21762, 19166, 19188, 66997, 19167, 19184, 19186, 66537, 19185, 19182, 19181, 59029, 16913, 70247, 19177, 73677, 19179, 26445, 19173, 26444, 57296, 19172, 19175, 22123, 26446, 23996, 23997, 19170, 228769, 19192, 26441, 26440, 26443, 26442, 103554, 69077	1634	47	9463	4.55912	1.88178e-16	6.2726e-17	3.66364e-17
KEGG_PATHWAY	mmu05135:Yersinia infection	68	2.42684	2.8159e-18	16151, 19303, 74117, 22034, 215280, 16150, 16193, 11867, 54353, 26395, 26397, 22030, 26396, 26399, 26398, 56378, 26431, 23880, 12675, 16797, 18018, 110651, 18021, 19354, 22324, 18708, 12929, 18709, 16401, 18707, 67071, 68089, 19877, 16801, 16176, 26419, 68652, 20112, 16173, 242687, 20111, 66513, 18033, 18035, 21926, 22376, 66713, 26413, 26416, 26417, 16818, 18717, 140579, 56637, 76709, 67653, 196…	1634	135	9463	2.9171	9.54591e-16	2.38648e-16	1.39387e-16
KEGG_PATHWAY	mmu04668:TNF signaling pathway	59	2.10564	1.21696e-16	19225, 16151, 16477, 16992, 69601, 22033, 16150, 16193, 26395, 56613, 12912, 26397, 22030, 22031, 26399, 26398, 56532, 12675, 67384, 15945, 12633, 26408, 16168, 74568, 74006, 72542, 11909, 20304, 18708, 18709, 12367, 14102, 18707, 71609, 11797, 11798, 12369, 16176, 26419, 12370, 68652, 19766, 20310, 66513, 18033, 18035, 21926, 26413, 26416, 73086, 26417, 26410, 19697, 14281, 15894, 14082, 22029, …	1634	114	9463	2.99726	3.76366e-14	8.25102e-15	4.81918e-15
KEGG_PATHWAY	mmu05132:Salmonella infection	98	3.4975	4.6274e-16	16593, 74117, 66616, 17281, 16193, 11867, 26395, 26397, 26396, 26399, 26398, 56378, 56532, 105504, 12675, 12043, 74764, 18707, 68089, 16176, 21402, 13063, 26419, 12370, 68652, 16173, 18479, 20430, 66513, 286940, 16573, 21926, 70297, 26413, 26416, 26417, 56551, 192176, 76709, 19697, 14281, 110750, 18481, 13191, 21898, 12306, 24088, 12540, 66482, 216799, 16151, 68794, 17087, 22154, 22034, 16150, 81…	1634	253	9463	2.24327	1.50546e-13	2.61448e-14	1.52704e-14
KEGG_PATHWAY	mmu01100:Metabolic pathways	397	14.1685	5.75739e-16	19225, 18010, 17161, 69726, 66218, 353204, 13808, 103963, 110391, 72900, 100470, 18263, 20342, 20341, 69976, 66588, 330671, 54486, 11636, 11637, 11758, 56421, 54128, 11997, 18597, 17025, 66355, 18472, 76282, 11966, 11605, 11846, 56316, 74091, 71934, 100678, 11722, 11964, 67680, 113868, 625249, 216443, 18126, 18127, 23959, 18242, 12709, 11973, 11972, 104923, 216558, 20775, 217666, 15186, 20773, 10…	1634	1625	9463	1.41486	1.88183e-13	2.78822e-14	1.62852e-14
KEGG_PATHWAY	mmu05417:Lipid and atherosclerosis	87	3.10493	1.83218e-15	16151, 17087, 22034, 16150, 16193, 20656, 26397, 22030, 22031, 117149, 26399, 26398, 21939, 12675, 17969, 11783, 12475, 12314, 18018, 12313, 12315, 17970, 20302, 26408, 17972, 18021, 12043, 17096, 22324, 20304, 14828, 15519, 18708, 18709, 12367, 12048, 14102, 15511, 18707, 15510, 12325, 18986, 15516, 50527, 16801, 12369, 16176, 13063, 26419, 12491, 12370, 68652, 15481, 16173, 20310, 16653, 66513,…	1634	216	9463	2.33261	6.39822e-13	7.76387e-14	4.53465e-14
KEGG_PATHWAY	mmu05169:Epstein-Barr virus infection	89	3.1763	7.73044e-15	19664, 19106, 16151, 22033, 22352, 19184, 22034, 23960, 19185, 16150, 16193, 19182, 19181, 12317, 26397, 22030, 22031, 26399, 26398, 21939, 12675, 11783, 15945, 70247, 20466, 21356, 21355, 21354, 12043, 22123, 17096, 14827, 18708, 18709, 12367, 14102, 18707, 71609, 12567, 50724, 66354, 246727, 13063, 26419, 12370, 67089, 68652, 19766, 21762, 12571, 66997, 66513, 18033, 18034, 18035, 17060, 21926,…	1634	228	9463	2.26064	2.63456e-12	2.9118e-13	1.7007e-13
KEGG_PATHWAY	mmu03030:DNA replication	28	0.999286	1.17163e-14	18971, 19687, 18972, 18973, 14156, 69724, 17220, 106344, 59001, 66979, 67967, 327762, 68275, 69263, 18538, 16881, 19076, 19075, 381760, 17219, 18968, 18969, 19718, 17215, 17216, 17217, 17218, 68240	1634	35	9463	4.63305	3.98948e-12	3.97184e-13	2.31984e-13
KEGG_PATHWAY	mmu05020:Prion disease	99	3.53319	1.29305e-14	16593, 70316, 13000, 19184, 225887, 66218, 19185, 16193, 19182, 19181, 17969, 11740, 67264, 17970, 72900, 17972, 407785, 73677, 74764, 19354, 26445, 26444, 22123, 26446, 11909, 20867, 18708, 26441, 18709, 26440, 26443, 26442, 18707, 67273, 16176, 13063, 16175, 26419, 18753, 15481, 21762, 19166, 66997, 16573, 19167, 21926, 26413, 226519, 26416, 26417, 17709, 59029, 67680, 71679, 19056, 13198, 1917…	1634	268	9463	2.13933	4.36584e-12	3.98493e-13	2.32748e-13
KEGG_PATHWAY	mmu05171:Coronavirus disease - COVID-19	92	3.28337	1.22076e-13	67025, 19106, 667277, 16151, 20055, 20054, 19981, 67941, 22034, 23960, 67427, 16150, 16193, 100040298, 27207, 22031, 12675, 68193, 67186, 15945, 56417, 20091, 19946, 20090, 19989, 20104, 268449, 19951, 20103, 75617, 14061, 70008, 20068, 18186, 67115, 22121, 65019, 26961, 27176, 18708, 54127, 18709, 18707, 27050, 14109, 67671, 27370, 20115, 66475, 16176, 246727, 26419, 68652, 18033, 71586, 18035, …	1634	249	9463	2.13976	4.14002e-11	3.44865e-12	2.01426e-12
KEGG_PATHWAY	mmu05014:Amyotrophic lateral sclerosis	120	4.28266	7.17562e-13	16593, 15382, 70316, 18412, 19184, 225887, 66218, 19185, 19182, 19181, 26397, 26399, 67264, 72900, 407785, 73677, 12043, 74764, 26445, 26444, 22123, 26446, 94232, 26441, 26440, 26443, 26442, 12048, 11750, 234865, 53319, 67273, 67443, 19324, 13063, 269966, 21762, 19166, 66997, 218210, 16573, 19167, 21926, 225027, 22059, 26416, 17709, 59029, 67680, 71679, 18126, 19056, 13198, 19177, 19055, 19179, 1…	1634	370	9463	1.87826	2.43245e-10	1.87118e-11	1.0929e-11
KEGG_PATHWAY	mmu01230:Biosynthesis of amino acids	42	1.49893	1.8548e-12	108645, 18655, 232087, 353204, 76282, 107272, 14718, 11429, 15926, 11846, 11428, 13808, 56454, 14719, 79459, 15929, 12035, 107869, 12411, 12036, 236539, 100678, 66194, 12974, 18642, 19895, 109900, 21991, 108037, 21351, 66646, 110639, 67834, 20425, 56421, 238505, 11674, 69051, 11676, 18746, 11898, 18648	1634	79	9463	3.07892	6.28794e-10	4.49127e-11	2.62322e-11
KEGG_PATHWAY	mmu05012:Parkinson disease	93	3.31906	3.55272e-12	16593, 70316, 75406, 105675, 13163, 22154, 19184, 225887, 17161, 66218, 19185, 19182, 20655, 19181, 11946, 227197, 11947, 22195, 22273, 11949, 11740, 11783, 14977, 12314, 12313, 67264, 12315, 106957, 16440, 72900, 26408, 70247, 407785, 73677, 74764, 66945, 26445, 22166, 26444, 22123, 22201, 26446, 227613, 226646, 14828, 11957, 26441, 26440, 26443, 26442, 12367, 12048, 12325, 67273, 13063, 68015, …	1634	266	9463	2.02478	1.20437e-09	8.02916e-11	4.6896e-11
KEGG_PATHWAY	mmu01232:Nucleotide metabolism	43	1.53462	5.00181e-12	18950, 66355, 667034, 20135, 20133, 109674, 75686, 80914, 22436, 22171, 22271, 50773, 11564, 11486, 107569, 16434, 110074, 11565, 18102, 18103, 23959, 15452, 23917, 66422, 66566, 66588, 23918, 21915, 22169, 171567, 11636, 56248, 11637, 11717, 56520, 76952, 14544, 229363, 13178, 320685, 14923, 55936, 11534	1634	84	9463	2.9646	1.6956e-09	1.05976e-10	6.18974e-11
KEGG_PATHWAY	mmu05010:Alzheimer disease	119	4.24697	2.64046e-11	19225, 16593, 19106, 70316, 13000, 19184, 225887, 66218, 19185, 16193, 19182, 19181, 26395, 26396, 12675, 11740, 12314, 14977, 12313, 67264, 12315, 106957, 72900, 407785, 73677, 74764, 26445, 26444, 22123, 26446, 18708, 26441, 18709, 26440, 26443, 26442, 14102, 18707, 12568, 67273, 16176, 13063, 16175, 26419, 12370, 21762, 19166, 16971, 66997, 16573, 19167, 21926, 19164, 26413, 26417, 15925, 1770…	1634	384	9463	1.7947	8.95114e-09	5.26539e-10	3.07536e-10
KEGG_PATHWAY	mmu04010:MAPK signaling pathway	98	3.4975	9.24945e-11	18015, 18099, 19060, 26395, 26397, 26396, 26399, 26398, 12675, 16478, 18018, 109689, 72349, 110651, 18021, 17295, 18783, 19354, 11909, 14102, 16765, 13537, 16176, 16175, 26419, 68652, 15481, 18479, 66513, 286940, 16177, 26411, 21926, 17260, 56274, 21803, 26413, 19042, 22059, 26416, 26417, 26410, 192176, 19697, 53608, 14281, 15370, 19056, 13198, 19055, 26940, 12540, 16151, 68794, 13163, 22034, 659…	1634	301	9463	1.88554	3.13556e-08	1.74198e-09	1.01744e-09
KEGG_PATHWAY	mmu04210:Apoptosis	56	1.99857	1.14398e-10	13040, 16151, 13163, 69601, 16150, 26395, 22030, 26396, 12675, 11783, 11546, 11545, 12633, 26926, 16440, 26408, 20740, 12044, 12043, 17210, 18708, 18709, 12366, 12367, 12048, 14102, 18707, 71609, 11797, 57913, 11798, 12369, 13063, 26419, 12370, 19766, 16653, 18033, 18035, 21926, 26413, 22059, 26417, 235587, 66593, 11920, 13030, 19697, 14281, 17873, 13198, 13033, 13032, 14082, 22029, 16906	1634	136	9463	2.38466	3.87807e-08	2.04109e-09	1.19214e-09
KEGG_PATHWAY	mmu05203:Viral carcinogenesis	79	2.81941	1.8248e-10	109711, 19664, 19106, 20850, 16151, 19303, 19385, 17120, 17000, 22033, 22631, 74197, 12912, 22030, 22031, 60595, 68153, 13205, 326619, 11909, 17096, 56463, 18708, 18709, 12367, 237336, 14784, 18707, 107932, 71609, 326620, 18746, 12567, 66354, 12370, 319155, 319156, 16653, 12571, 18033, 18034, 18035, 26413, 22059, 319157, 319158, 319159, 26417, 12575, 15007, 69386, 12534, 13194, 105782, 67653, 110…	1634	226	9463	2.0244	6.18607e-08	3.09304e-09	1.80655e-09
KEGG_PATHWAY	mmu05016:Huntington disease	97	3.46181	3.28738e-10	67300, 16593, 70316, 19184, 225887, 66218, 19185, 19182, 19181, 11740, 67264, 72900, 20466, 407785, 73677, 74764, 67710, 26445, 26444, 22123, 26446, 26441, 26440, 26443, 26442, 237336, 67273, 13063, 26419, 12370, 21762, 19166, 66997, 16573, 19167, 22059, 17709, 59029, 67680, 71679, 19177, 21374, 19179, 21817, 19173, 19172, 19175, 13191, 19170, 56208, 69077, 75406, 105675, 22154, 20656, 20655, 231…	1634	303	9463	1.85398	1.11442e-07	5.30677e-09	3.09953e-09
KEGG_PATHWAY	mmu00270:Cysteine and methionine metabolism	31	1.10635	3.58201e-10	108645, 232087, 229709, 107272, 20810, 14718, 14719, 12035, 107869, 268782, 12411, 269378, 12036, 236539, 14854, 17448, 17449, 67873, 100470, 12583, 66902, 20603, 74340, 14629, 56369, 16828, 246221, 238505, 13433, 104923, 234724	1634	55	9463	3.26419	1.2143e-07	5.51955e-09	3.22381e-09
KEGG_PATHWAY	mmu03010:Ribosome	66	2.35546	4.29601e-10	67025, 69527, 20055, 20054, 19981, 66258, 67941, 67427, 100040298, 27207, 66419, 67707, 78523, 68193, 67186, 20091, 19946, 20090, 19989, 216767, 20104, 268449, 19951, 20103, 75617, 20068, 67115, 22121, 65019, 26961, 27176, 54127, 27050, 14109, 67671, 27370, 20115, 66475, 50529, 68611, 94064, 64659, 20116, 68052, 16898, 76846, 67681, 100503670, 66242, 16785, 20044, 20088, 20042, 56284, 75398, 5628…	1634	178	9463	2.14734	1.45635e-07	6.33195e-09	3.69831e-09
KEGG_PATHWAY	mmu05161:Hepatitis B	62	2.21271	4.79273e-10	20852, 20850, 16151, 22034, 16150, 22631, 16193, 26395, 12912, 26397, 26396, 22031, 117149, 26399, 26398, 12675, 11783, 18018, 13205, 18538, 20662, 18021, 12043, 11909, 11836, 18708, 18709, 12367, 14102, 14784, 18707, 13063, 26419, 12370, 68652, 16653, 66513, 18033, 71586, 18035, 21926, 21803, 26413, 22059, 26416, 26417, 225471, 12575, 13194, 19697, 14281, 17874, 228607, 20848, 20847, 20846, 1408…	1634	163	9463	2.20283	1.62474e-07	6.76973e-09	3.954e-09
KEGG_PATHWAY	mmu05022:Pathways of neurodegeneration - multiple diseases	135	4.81799	5.78943e-10	19225, 16593, 70316, 18412, 13000, 19184, 225887, 66218, 19185, 16193, 19182, 19181, 26395, 26397, 26396, 22195, 26399, 11740, 12314, 12313, 67264, 12315, 72900, 407785, 73677, 12043, 74764, 26445, 26444, 22123, 26446, 26441, 26440, 26443, 26442, 12048, 14102, 12568, 12325, 67273, 16176, 67443, 19324, 13063, 16175, 26419, 12370, 68015, 21762, 19166, 66997, 16573, 19167, 21926, 19164, 26413, 26416…	1634	473	9463	1.65291	1.96262e-07	7.85047e-09	4.58523e-09
KEGG_PATHWAY	mmu04380:Osteoclast differentiation	54	1.92719	9.01269e-10	18412, 16151, 20375, 16477, 19261, 22034, 16150, 26395, 12912, 22030, 26399, 12675, 17969, 16478, 18018, 17970, 16440, 17972, 18708, 18709, 14784, 18707, 14389, 16176, 16175, 26419, 68652, 66513, 18033, 18034, 16177, 18035, 17060, 21926, 21803, 26413, 26416, 26417, 16818, 12978, 234779, 14283, 14284, 19697, 14281, 19056, 19055, 20847, 20846, 21934, 20963, 12229, 11938, 16822	1634	135	9463	2.31652	3.0553e-07	1.17512e-08	6.86351e-09
KEGG_PATHWAY	mmu01240:Biosynthesis of cofactors	58	2.06995	1.62901e-09	72535, 13361, 106564, 11669, 69080, 12035, 12036, 14854, 17768, 18102, 18103, 268566, 17252, 108156, 108037, 66588, 270685, 319945, 22169, 22247, 20425, 14629, 171567, 11636, 11637, 11671, 54128, 55936, 17025, 13382, 20751, 108645, 29807, 15288, 19286, 19044, 232087, 107272, 58810, 56316, 11564, 11565, 107508, 17434, 18041, 73373, 331026, 69719, 56720, 56248, 79464, 14528, 56520, 11650, 15930, 19…	1634	152	9463	2.20984	5.52236e-07	2.04532e-08	1.19461e-08
KEGG_PATHWAY	mmu04620:Toll-like receptor signaling pathway	44	1.57031	5.52203e-09	16176, 12370, 26419, 68652, 19766, 16151, 66513, 18033, 17087, 18035, 22034, 21926, 26413, 16150, 26416, 16193, 26417, 81897, 26395, 225471, 26397, 26396, 22031, 117149, 26399, 26410, 26398, 21939, 12675, 12475, 15945, 20302, 19697, 14281, 17874, 20847, 20846, 14082, 20304, 21898, 18708, 18709, 24088, 18707	1634	104	9463	2.45017	1.87197e-06	6.6856e-08	3.90486e-08
KEGG_PATHWAY	mmu04660:T cell receptor signaling pathway	48	1.71306	1.63632e-08	19247, 26419, 16151, 18479, 16653, 18033, 18035, 21926, 26931, 26413, 16150, 26416, 26932, 26417, 16818, 26395, 26396, 26410, 12675, 16797, 18018, 56637, 67653, 240354, 19697, 14281, 20662, 12042, 18021, 19056, 73699, 19055, 19052, 224105, 18481, 226849, 15170, 22324, 18708, 18709, 57257, 16822, 19419, 14784, 12540, 18707, 12981, 12567	1634	122	9463	2.27855	5.54709e-06	1.9128e-07	1.11721e-07
KEGG_PATHWAY	mmu05164:Influenza A	61	2.17702	1.90432e-08	19106, 16151, 103573, 217069, 23960, 16150, 54196, 16193, 26395, 22072, 26396, 22031, 110196, 12675, 11740, 11783, 18854, 15945, 56417, 20304, 18708, 18709, 12367, 14102, 18707, 71609, 16647, 12567, 53319, 100037258, 16176, 246727, 13063, 16175, 12370, 269966, 16173, 12571, 18033, 16650, 71586, 18035, 21926, 66679, 26413, 26417, 19697, 17874, 15894, 246730, 228607, 20847, 20846, 14082, 237082, 58…	1634	173	9463	2.04202	6.45564e-06	2.15189e-07	1.25685e-07
KEGG_PATHWAY	mmu04662:B cell receptor signaling pathway	37	1.32049	2.15427e-08	16151, 16653, 18033, 16332, 16331, 18035, 17060, 26413, 16150, 26417, 26395, 26396, 12675, 18018, 83490, 56637, 234779, 240354, 19697, 14281, 20662, 12042, 18021, 19056, 19055, 19354, 17096, 15170, 22324, 20963, 12229, 18708, 18709, 57257, 12520, 14784, 18707	1634	83	9463	2.58167	7.30293e-06	2.35579e-07	1.37595e-07
KEGG_PATHWAY	mmu00280:Valine, leucine and isoleucine degradation	29	1.03498	2.97882e-08	110446, 13382, 110821, 72535, 11669, 11409, 58875, 56752, 12035, 11364, 268782, 227095, 12036, 93747, 67041, 15107, 113868, 17850, 12040, 13171, 100470, 66885, 231086, 66904, 208715, 78894, 78038, 11671, 15356	1634	57	9463	2.94646	1.00982e-05	3.08883e-07	1.80409e-07
KEGG_PATHWAY	mmu04110:Cell cycle	56	1.99857	3.02879e-08	71521, 17120, 21781, 22631, 50793, 18817, 12236, 13006, 18538, 217232, 71175, 226849, 24061, 17219, 50883, 218914, 17215, 17216, 17217, 12567, 17218, 21402, 17222, 66671, 12571, 12572, 17220, 18392, 26931, 18393, 21803, 22059, 26932, 56150, 77011, 12575, 56317, 56637, 100710, 11920, 12534, 66440, 74549, 17873, 22627, 19650, 73699, 22629, 19052, 69957, 22589, 20843, 26428, 12428, 52563, 67052	1634	155	9463	2.09234	1.02675e-05	3.08883e-07	1.80409e-07
KEGG_PATHWAY	mmu04141:Protein processing in endoplasmic reticulum	60	2.14133	3.09794e-08	20014, 14376, 18453, 57743, 12317, 22030, 13002, 103963, 213539, 15505, 66890, 18415, 320011, 26408, 66861, 19359, 71853, 67397, 12282, 67475, 19358, 12043, 105245, 70361, 99683, 94232, 110616, 63958, 14827, 56424, 14828, 15519, 50762, 15511, 15516, 50527, 100037258, 21402, 26419, 15481, 54609, 19089, 269523, 107513, 12330, 216197, 66753, 56550, 193740, 81910, 12017, 66245, 13198, 216440, 22027, …	1634	171	9463	2.03204	1.0502e-05	3.08883e-07	1.80409e-07
KEGG_PATHWAY	mmu05235:PD-L1 expression and PD-1 checkpoint pathway in cancer	38	1.35617	3.75666e-08	19247, 16151, 13000, 16653, 18033, 18035, 22034, 26413, 16150, 26416, 26417, 81897, 16818, 26395, 225471, 26397, 26396, 117149, 26399, 12675, 16797, 18018, 19697, 14281, 17874, 18021, 19056, 19055, 20848, 20846, 15170, 21898, 78798, 18708, 18709, 24088, 19419, 18707	1634	88	9463	2.50079	1.2735e-05	3.63859e-07	2.12519e-07
KEGG_PATHWAY	mmu05170:Human immunodeficiency virus 1 infection	75	2.67666	7.13992e-08	16151, 19303, 22033, 22034, 16150, 12317, 26395, 26397, 22030, 26396, 26399, 12675, 12631, 12314, 18018, 12313, 12315, 16440, 21356, 21355, 18021, 21354, 12043, 19354, 224105, 14827, 18708, 12929, 18709, 12367, 12048, 14102, 18707, 71609, 21402, 13063, 26419, 12370, 68652, 19766, 18479, 16653, 66513, 18033, 18035, 21926, 26413, 67923, 26416, 26417, 11767, 15007, 11764, 70405, 11920, 11766, 234779…	1634	237	9463	1.83269	2.4204e-05	6.72342e-07	3.92696e-07
KEGG_PATHWAY	mmu05166:Human T-cell leukemia virus 1 infection	77	2.74804	9.39532e-08	20850, 16151, 103573, 20375, 19385, 17120, 16992, 17000, 19384, 16150, 16193, 12317, 26395, 12912, 26396, 26398, 21939, 110196, 12675, 11740, 18018, 12236, 18186, 18021, 16168, 217232, 11909, 18708, 18709, 50883, 12048, 237336, 18707, 11798, 12567, 17222, 26419, 16653, 12330, 18033, 18034, 16177, 18035, 21926, 22695, 21803, 26413, 22059, 26417, 56150, 16818, 12575, 15007, 16414, 56317, 11920, 142…	1634	247	9463	1.80539	3.18496e-05	8.60814e-07	5.02776e-07
KEGG_PATHWAY	mmu05134:Legionellosis	29	1.03498	1.20362e-07	16176, 19324, 13063, 12370, 20333, 15481, 20310, 16173, 269523, 18033, 18034, 18035, 21926, 16193, 193740, 13627, 16414, 11783, 12475, 19697, 17874, 21898, 16409, 24088, 12266, 12367, 15511, 15510, 12369	1634	60	9463	2.79913	4.08018e-05	1.07375e-06	6.27148e-07
KEGG_PATHWAY	mmu05017:Spinocerebellar ataxia	51	1.82013	1.30924e-07	19664, 105675, 80913, 19184, 19185, 19182, 19181, 22030, 11740, 16440, 26408, 70247, 73677, 26445, 26444, 22123, 26446, 110616, 18708, 26441, 18709, 26440, 26443, 26442, 237336, 18707, 13063, 26419, 67089, 21762, 75669, 19166, 66997, 641340, 19167, 20239, 54138, 59029, 19177, 19179, 21374, 19173, 57296, 19172, 19175, 23996, 23997, 19170, 11938, 56208, 69077	1634	141	9463	2.09473	4.43821e-05	1.1228e-06	6.55797e-07
KEGG_PATHWAY	mmu05162:Measles	52	1.85582	1.32484e-07	19106, 20850, 16151, 13000, 22034, 23960, 16150, 16193, 81897, 22031, 12675, 11783, 56417, 17698, 12043, 18708, 18709, 12367, 12048, 14102, 15511, 18707, 71609, 12567, 16176, 246727, 13063, 16175, 26419, 12370, 68652, 15481, 12571, 18033, 71586, 18035, 22059, 193740, 56637, 68098, 19697, 14281, 17874, 246730, 228607, 20848, 20847, 20846, 14082, 21898, 24088, 21929	1634	145	9463	2.07688	4.49111e-05	1.1228e-06	6.55797e-07
KEGG_PATHWAY	mmu03420:Nucleotide excision repair	28	0.999286	1.37513e-07	17420, 18971, 19687, 18972, 18973, 66671, 12572, 106344, 59001, 66979, 67967, 231329, 68275, 69263, 18538, 69241, 13194, 66420, 19359, 19358, 20021, 16881, 20020, 67710, 245841, 19718, 13872, 68240	1634	57	9463	2.84485	4.66158e-05	1.137e-06	6.64086e-07
KEGG_PATHWAY	mmu00520:Amino sugar and nucleotide sugar metabolism	26	0.927909	1.7294e-07	212032, 107652, 109754, 218138, 72017, 72157, 56174, 94181, 74091, 69080, 234730, 14751, 103988, 19703, 15212, 15211, 15277, 109785, 69976, 15275, 331026, 227620, 26384, 54128, 66681, 216558	1634	51	9463	2.95243	5.8625e-05	1.39587e-06	8.1529e-07
KEGG_PATHWAY	mmu04666:Fc gamma R-mediated phagocytosis	38	1.35617	2.08519e-07	18753, 15162, 18479, 242687, 74117, 16332, 16331, 22376, 66713, 26413, 26417, 11867, 56632, 26395, 56378, 12631, 18717, 17969, 16797, 234779, 76709, 18720, 67771, 19354, 18783, 17096, 22323, 22324, 20963, 18708, 12929, 18709, 57257, 12540, 18707, 14389, 68089, 17118	1634	93	9463	2.36634	7.06853e-05	1.60654e-06	9.38334e-07
KEGG_PATHWAY	mmu04657:IL-17 signaling pathway	38	1.35617	2.08519e-07	19225, 16176, 12370, 26419, 68652, 20310, 16151, 18033, 18035, 22033, 22034, 21926, 26413, 16150, 26416, 16193, 26417, 22030, 22031, 110809, 12675, 16478, 15945, 30940, 56637, 14283, 19697, 14281, 23939, 20306, 14082, 22027, 15519, 21929, 12367, 12981, 71609, 15516	1634	93	9463	2.36634	7.06853e-05	1.60654e-06	9.38334e-07
KEGG_PATHWAY	mmu04625:C-type lectin receptor signaling pathway	43	1.53462	2.27279e-07	19225, 19247, 16176, 12370, 26419, 18753, 20299, 16151, 18479, 16653, 18033, 18034, 18035, 21926, 26413, 16150, 26416, 16193, 26417, 12675, 12314, 18018, 70405, 12313, 234779, 12315, 16440, 67653, 240354, 19697, 12042, 18021, 19056, 19055, 332579, 20847, 20846, 20963, 18708, 18709, 16985, 18707, 216799	1634	112	9463	2.22345	7.70447e-05	1.71217e-06	1.00003e-06
KEGG_PATHWAY	mmu04722:Neurotrophin signaling pathway	45	1.606	3.27011e-07	19247, 26419, 18753, 20112, 16653, 20111, 18033, 18035, 22034, 19164, 26413, 16150, 22059, 26416, 73086, 26417, 26395, 192656, 26396, 12314, 70405, 12313, 56637, 234779, 12315, 73914, 67653, 26408, 19697, 22627, 20662, 110651, 23938, 23939, 108058, 12043, 11857, 18708, 12929, 18709, 14784, 12540, 18707, 67071, 12325	1634	121	9463	2.15379	0.000110851	2.40993e-06	1.40757e-06
KEGG_PATHWAY	mmu04664:Fc epsilon RI signaling pathway	30	1.07066	3.59693e-07	26419, 16653, 16331, 21926, 26413, 26416, 26417, 26395, 26397, 26396, 26399, 26398, 16797, 11689, 234779, 20662, 19354, 18783, 17096, 22324, 20963, 12229, 18708, 18709, 57257, 16822, 14784, 18707, 12981, 14389	1634	66	9463	2.63241	0.000121928	2.59438e-06	1.5153e-06
KEGG_PATHWAY	mmu01210:2-Oxocarboxylic acid metabolism	20	0.713776	3.8247e-07	18597, 13382, 12040, 13171, 18293, 67834, 76282, 14718, 11429, 15926, 11428, 14719, 78920, 15929, 12035, 268782, 12036, 235339, 68263, 12974	1634	34	9463	3.40665	0.000129649	2.7012e-06	1.57769e-06
KEGG_PATHWAY	mmu00010:Glycolysis / Gluconeogenesis	30	1.07066	5.30645e-07	212032, 18597, 13382, 72535, 18655, 72157, 353204, 11669, 58810, 13808, 79459, 56752, 14751, 103988, 18642, 21991, 15277, 15275, 319625, 72141, 16828, 56421, 11671, 11674, 235339, 11676, 66681, 68263, 18746, 18648	1634	67	9463	2.59312	0.000179872	3.67119e-06	2.14424e-06
KEGG_PATHWAY	mmu05152:Tuberculosis	59	2.10564	5.81928e-07	13040, 108664, 22034, 16193, 81897, 12912, 117149, 11783, 12475, 12314, 12313, 12315, 12042, 12043, 332579, 16409, 12367, 15510, 71609, 12325, 16176, 13063, 16175, 26419, 12370, 16173, 18033, 21926, 21803, 26413, 26416, 26417, 56632, 192656, 16414, 70405, 15526, 67653, 240354, 19697, 18126, 17874, 13033, 19056, 16784, 19055, 16783, 108058, 18046, 20846, 14082, 21898, 20963, 24088, 12266, 13115, 1…	1634	180	9463	1.89826	0.000197254	3.94547e-06	2.30443e-06
KEGG_PATHWAY	mmu00020:Citrate cycle (TCA cycle)	19	0.678087	6.8231e-07	18597, 13382, 14194, 104112, 66945, 18293, 67834, 11429, 15926, 11428, 20917, 78920, 15929, 235339, 68263, 17448, 67680, 17449, 12974	1634	32	9463	3.43859	0.000231276	4.48937e-06	2.62211e-06
KEGG_PATHWAY	mmu04623:Cytosolic DNA-sensing pathway	34	1.21342	6.88635e-07	20016, 16176, 12370, 19766, 16151, 69146, 16173, 74414, 18033, 18035, 16150, 16193, 27041, 56532, 12675, 15945, 56417, 78929, 66420, 19697, 74568, 228607, 245841, 14082, 20304, 77125, 22040, 56045, 58203, 12367, 15951, 216799, 72935, 12369	1634	82	9463	2.40127	0.00023342	4.48937e-06	2.62211e-06
KEGG_PATHWAY	mmu05145:Toxoplasmosis	41	1.46324	8.46606e-07	13063, 12370, 26419, 68652, 15481, 16151, 105675, 66513, 18033, 17087, 18035, 22034, 21926, 226519, 21803, 26413, 16150, 26416, 26417, 193740, 26397, 26399, 21939, 12675, 15944, 11689, 19697, 18126, 17874, 16145, 12043, 20848, 20846, 21898, 24088, 12367, 30955, 12048, 15511, 11797, 11798	1634	109	9463	2.17838	0.000286958	5.41509e-06	3.16279e-06
KEGG_PATHWAY	mmu00670:One carbon pool by folate	14	0.499643	1.11181e-06	216188, 108156, 13361, 14450, 108037, 108147, 270685, 20425, 22171, 17769, 238505, 107747, 14317, 17768	1634	19	9463	4.26728	0.000376833	6.97971e-06	4.07664e-06
KEGG_PATHWAY	mmu04066:HIF-1 signaling pathway	42	1.49893	1.14316e-06	71745, 212032, 18597, 18655, 18033, 17000, 67923, 26413, 353204, 16193, 26417, 26395, 13808, 26396, 79459, 12575, 15368, 13684, 234779, 20104, 18642, 19697, 18126, 18127, 15277, 108058, 12043, 15275, 20848, 21857, 20525, 26987, 21898, 16828, 18708, 18709, 56421, 11674, 18707, 11676, 12325, 68263	1634	114	9463	2.13364	0.000387456	7.04601e-06	4.11537e-06
KEGG_PATHWAY	mmu05133:Pertussis	32	1.14204	1.47582e-06	16176, 16175, 26419, 667277, 18033, 17087, 22034, 21926, 26413, 26416, 16193, 26417, 225471, 117149, 12631, 16414, 12475, 12314, 70405, 12313, 12315, 67653, 19697, 14281, 18126, 17874, 21898, 16409, 12266, 12367, 216799, 12369	1634	77	9463	2.40678	0.000500179	8.93399e-06	5.21808e-06
KEGG_PATHWAY	mmu05140:Leishmaniasis	30	1.07066	1.59671e-06	19225, 16176, 16175, 68652, 66513, 18033, 18035, 22034, 21926, 21803, 26413, 26416, 26417, 13627, 16414, 17969, 17970, 19697, 14281, 18126, 17972, 17874, 20846, 15170, 21898, 16409, 24088, 12266, 16401, 13712	1634	70	9463	2.48199	0.000541139	9.49623e-06	5.54647e-06
KEGG_PATHWAY	mmu03040:Spliceosome	72	2.56959	1.80202e-06	67465, 66055, 15382, 53817, 233073, 68479, 67229, 68879, 74351, 66618, 27967, 231889, 81898, 192159, 233908, 320632, 13207, 66585, 70767, 67678, 20384, 20383, 67958, 67439, 20624, 11834, 60321, 20382, 53317, 15511, 76936, 225160, 76938, 66354, 20630, 15481, 433702, 21681, 20639, 70052, 20638, 66877, 225027, 20637, 108121, 56070, 193740, 75062, 28035, 229279, 110809, 192170, 66070, 53607, 20643, 2…	1634	242	9463	1.72303	0.000610698	1.05325e-05	6.15172e-06
KEGG_PATHWAY	mmu04621:NOD-like receptor signaling pathway	66	2.35546	1.88901e-06	16151, 22033, 22034, 23960, 16150, 16193, 229898, 22030, 59125, 22031, 56532, 12675, 15944, 16440, 74006, 12043, 332579, 22166, 20304, 15519, 14468, 12048, 15951, 55932, 11797, 15516, 14469, 11798, 16176, 246727, 67443, 26419, 12370, 68652, 19766, 18753, 69146, 16173, 20310, 66513, 18033, 19200, 18035, 21926, 26413, 26416, 229900, 26417, 59027, 27223, 56551, 192656, 210766, 67653, 13030, 19697, 1…	1634	216	9463	1.76957	0.00064017	1.08538e-05	6.33939e-06
KEGG_PATHWAY	mmu00620:Pyruvate metabolism	22	0.785153	2.91109e-06	18597, 110446, 107476, 13382, 72535, 109801, 14194, 107029, 66204, 14651, 11669, 58810, 16828, 56752, 76238, 11671, 235339, 17436, 68263, 17448, 18746, 17449	1634	44	9463	2.89565	0.000986376	1.64477e-05	9.60661e-06
KEGG_PATHWAY	mmu00230:Purine metabolism	46	1.64168	3.06468e-06	18950, 66355, 667034, 20135, 68695, 20133, 109674, 72157, 14450, 108147, 75686, 22436, 231327, 50773, 237823, 11564, 11486, 16434, 11565, 18102, 18103, 23959, 15452, 23917, 66566, 23918, 110639, 74167, 229589, 171567, 11636, 56248, 11637, 11717, 224794, 53893, 56520, 76952, 76974, 14544, 229363, 13178, 67054, 14923, 66681, 11534	1634	134	9463	1.98806	0.00103839	1.70316e-05	9.94766e-06
KEGG_PATHWAY	mmu05208:Chemical carcinogenesis - reactive oxygen species	67	2.39115	3.52904e-06	70316, 75406, 16151, 105675, 225887, 66218, 16150, 20656, 20655, 13849, 26395, 11946, 227197, 26396, 11947, 22273, 26398, 11949, 12675, 17969, 11740, 12359, 67264, 17970, 72900, 26408, 20662, 407785, 17295, 66945, 19271, 226646, 12408, 11957, 11836, 18708, 18709, 14784, 18707, 67273, 19247, 19246, 26419, 18753, 16653, 18033, 18035, 26413, 26416, 26417, 12858, 58810, 12859, 12857, 17709, 15368, 14…	1634	224	9463	1.73222	0.00119563	1.92959e-05	1.12702e-05
KEGG_PATHWAY	mmu05167:Kaposi sarcoma-associated herpesvirus infection	66	2.35546	4.46266e-06	19225, 19106, 16151, 16150, 16193, 26395, 12912, 22030, 26396, 22031, 26399, 26398, 12675, 12314, 18018, 12313, 12315, 16440, 18021, 277360, 17096, 18708, 18709, 12367, 14102, 18707, 71609, 12567, 67443, 13063, 26419, 12370, 15162, 20310, 16653, 12571, 18033, 18035, 22695, 26413, 22059, 26416, 26417, 12575, 15007, 70405, 56637, 234779, 110557, 19697, 14281, 15894, 19056, 19055, 20848, 20847, 2084…	1634	221	9463	1.72953	0.0015117	2.40133e-05	1.40255e-05
KEGG_PATHWAY	mmu05160:Hepatitis C	53	1.89151	5.59777e-06	19106, 16151, 22034, 23960, 16150, 22631, 26395, 22030, 26396, 22031, 12675, 11783, 15945, 12633, 20662, 19192, 11836, 18708, 18709, 12520, 12367, 14102, 14784, 18707, 71609, 15957, 12567, 246727, 13063, 12370, 19766, 16653, 12571, 18033, 18035, 21926, 26413, 22059, 26417, 12575, 56637, 19697, 22627, 73699, 22629, 246730, 19052, 228607, 20848, 20847, 20846, 14082, 58185	1634	166	9463	1.84903	0.00189585	2.96507e-05	1.73181e-05
KEGG_PATHWAY	mmu05418:Fluid shear stress and atherosclerosis	48	1.71306	8.50024e-06	16176, 16175, 26419, 18412, 16151, 18033, 16177, 21926, 17260, 16150, 22059, 26416, 56551, 59004, 26399, 26398, 12675, 15368, 17969, 105787, 14873, 12314, 70405, 12313, 12315, 17970, 67653, 26408, 19697, 14083, 14281, 18127, 15894, 23938, 23939, 12043, 19354, 22166, 19252, 22027, 15519, 18708, 18709, 16800, 12562, 18707, 15516, 11898	1634	147	9463	1.89104	0.00287744	4.4332e-05	2.5893e-05
KEGG_PATHWAY	mmu03410:Base excision repair	22	0.785153	1.07053e-05	19687, 18971, 18972, 18973, 15289, 14156, 16882, 106344, 16881, 59001, 66979, 67967, 66408, 26430, 235587, 11792, 19718, 56626, 11546, 18538, 69263, 11545	1634	47	9463	2.71083	0.00362253	5.49862e-05	3.21158e-05
KEGG_PATHWAY	mmu00330:Arginine and proline metabolism	24	0.856531	1.09353e-05	18126, 72535, 18127, 18263, 18242, 18451, 14431, 13142, 17161, 66988, 20603, 20810, 11669, 14718, 11846, 12709, 56454, 14719, 56752, 11671, 67092, 69051, 66054, 66194	1634	54	9463	2.57392	0.00370022	5.53292e-05	3.23162e-05
KEGG_PATHWAY	mmu05220:Chronic myeloid leukemia	30	1.07066	1.11789e-05	19247, 20850, 16151, 16653, 12571, 18033, 18035, 21803, 26413, 16150, 22059, 26417, 26395, 26396, 12575, 12675, 19697, 17873, 20662, 11836, 18708, 12929, 18709, 13016, 14784, 12048, 18707, 14389, 13017, 12567	1634	76	9463	2.28604	0.00378248	5.57299e-05	3.25502e-05
KEGG_PATHWAY	mmu04932:Non-alcoholic fatty liver disease	50	1.78444	1.15699e-05	70316, 75406, 225887, 66218, 16150, 16193, 227197, 22030, 22273, 105787, 67264, 72900, 26408, 407785, 19079, 66945, 26403, 226646, 18708, 18709, 12367, 14102, 18707, 67273, 12369, 16176, 13063, 16175, 26419, 12370, 18033, 21926, 21803, 26416, 19082, 12858, 12859, 12857, 17709, 66152, 56637, 67680, 19697, 14281, 17995, 67530, 13198, 17991, 606496, 12540	1634	157	9463	1.84437	0.00391454	5.68435e-05	3.32006e-05
KEGG_PATHWAY	mmu00030:Pentose phosphate pathway	18	0.642398	1.17898e-05	18642, 19895, 14380, 14381, 72157, 21351, 110639, 66646, 110208, 353204, 232449, 56421, 79459, 66171, 11674, 14751, 11676, 66681	1634	34	9463	3.06599	0.00398878	5.70962e-05	3.33482e-05
KEGG_PATHWAY	mmu03430:Mismatch repair	14	0.499643	1.21619e-05	19687, 18971, 17685, 18972, 106344, 16881, 67967, 381760, 19718, 17688, 68275, 18538, 69263, 68240	1634	22	9463	3.68538	0.00411442	5.80688e-05	3.39163e-05
KEGG_PATHWAY	mmu03013:Nucleocytoplasmic transport	40	1.42755	1.66957e-05	269966, 53817, 103573, 65246, 19386, 16211, 13680, 16650, 433702, 218210, 21681, 19387, 97112, 66679, 19384, 76582, 445007, 320938, 13627, 22196, 192170, 238799, 103468, 19704, 110750, 72322, 74204, 237082, 226432, 320727, 57258, 51796, 212999, 18949, 56009, 225160, 234865, 326622, 53319, 16647	1634	117	9463	1.97993	0.00564391	7.8609e-05	4.59132e-05
KEGG_PATHWAY	mmu01250:Biosynthesis of nucleotide sugars	19	0.678087	1.69996e-05	212032, 107652, 218138, 15277, 109785, 69976, 72157, 15275, 56174, 331026, 227620, 94181, 69080, 234730, 14751, 54128, 103988, 66681, 216558	1634	38	9463	2.89565	0.00574635	7.89435e-05	4.61086e-05
KEGG_PATHWAY	mmu00630:Glyoxylate and dicarboxylate metabolism	17	0.606709	2.13534e-05	110446, 110821, 13382, 17850, 67078, 108037, 20425, 66904, 11429, 11428, 68180, 76238, 68133, 12359, 17448, 17449, 12974	1634	32	9463	3.07663	0.00721273	9.78215e-05	5.71347e-05
KEGG_PATHWAY	mmu03015:mRNA surveillance pathway	36	1.2848	2.81523e-05	53817, 13680, 433702, 21681, 26931, 68219, 54196, 26932, 108062, 229512, 54451, 83410, 233908, 51786, 192170, 68991, 19704, 70248, 73699, 230908, 67897, 19052, 432508, 226849, 237082, 56522, 225363, 54188, 228410, 77305, 51796, 18949, 56009, 68188, 326622, 53319	1634	103	9463	2.02415	0.00949838	0.000127249	7.43221e-05
KEGG_PATHWAY	mmu00051:Fructose and mannose metabolism	18	0.642398	3.06576e-05	212032, 18642, 218138, 21991, 15277, 14187, 15275, 319801, 353204, 331026, 56421, 69080, 79459, 234730, 11674, 54128, 11676, 11997	1634	36	9463	2.89565	0.0103393	0.000136749	7.98712e-05
KEGG_PATHWAY	mmu04936:Alcoholic liver disease	45	1.606	3.19867e-05	107476, 16176, 12370, 26419, 72535, 68652, 19766, 20310, 16151, 66513, 18033, 17087, 18035, 22034, 21926, 16150, 26416, 16193, 19082, 11669, 26397, 22031, 117149, 26399, 26398, 56752, 11364, 12675, 105787, 12475, 56637, 26408, 19697, 17874, 11370, 19079, 14082, 21898, 14104, 12266, 12367, 11671, 14102, 93759, 71609	1634	141	9463	1.84829	0.0107851	0.000140825	8.22515e-05
KEGG_PATHWAY	mmu05163:Human cytomegalovirus infection	70	2.49822	3.73335e-05	19225, 16151, 19303, 22033, 16150, 16193, 12317, 26395, 12912, 22030, 26396, 26399, 12675, 12314, 18018, 12313, 12315, 16440, 20302, 21356, 20662, 21355, 18021, 21354, 19354, 11909, 20304, 14827, 18708, 12929, 18709, 12367, 14102, 14784, 18707, 71609, 19877, 12567, 16801, 16176, 13063, 12370, 19766, 16653, 12571, 18033, 16177, 18035, 21926, 26413, 22059, 26416, 26417, 12575, 15007, 14674, 70405, …	1634	253	9463	1.60234	0.0125765	0.000162257	9.47697e-05
KEGG_PATHWAY	mmu04114:Oocyte meiosis	40	1.42755	3.96628e-05	17222, 20874, 21402, 20112, 20111, 17120, 26931, 26413, 20878, 22631, 26416, 26932, 56150, 26417, 26395, 18817, 12314, 56317, 70405, 12313, 13006, 12315, 12534, 16440, 66440, 22627, 19056, 110651, 73699, 22629, 19055, 108058, 217232, 19052, 69957, 226849, 24061, 52563, 67071, 12325	1634	121	9463	1.91448	0.013356	0.000170199	9.9408e-05
KEGG_PATHWAY	mmu05230:Central carbon metabolism in cancer	27	0.963597	4.05839e-05	212032, 18597, 16653, 26413, 22059, 26417, 26395, 15926, 26396, 103988, 18642, 14380, 14381, 17295, 15277, 14660, 15275, 319801, 20525, 16828, 18708, 18709, 56421, 18707, 68263, 18746, 18648	1634	69	9463	2.26616	0.013664	0.000171974	0.000100445
KEGG_PATHWAY	mmu05222:Small cell lung cancer	33	1.17773	4.63281e-05	19225, 13063, 16151, 12571, 18033, 17187, 18035, 22033, 22034, 226519, 16150, 22059, 22030, 22031, 12575, 12675, 11783, 19697, 14083, 18126, 17873, 12043, 22029, 12826, 18708, 18709, 54124, 12367, 12048, 18707, 11797, 11798, 12567	1634	93	9463	2.05498	0.0155829	0.000193892	0.000113246
KEGG_PATHWAY	mmu05221:Acute myeloid leukemia	27	0.963597	5.41e-05	20850, 16151, 16653, 20375, 18033, 26413, 16150, 26417, 26395, 12978, 26396, 12675, 12475, 18854, 19697, 20662, 12044, 20848, 16480, 11836, 12428, 16409, 18708, 18709, 14784, 18707, 12981	1634	70	9463	2.23379	0.0181733	0.000223658	0.000130632
KEGG_PATHWAY	mmu05142:Chagas disease	35	1.24911	7.1169e-05	16176, 12370, 26419, 16151, 18033, 18035, 22034, 21926, 21803, 26413, 16150, 26416, 16193, 26417, 12317, 81897, 26398, 12675, 12633, 20302, 19697, 14281, 18126, 17874, 73699, 19052, 14082, 20304, 21898, 18708, 18709, 24088, 12266, 14102, 18707	1634	103	9463	1.96792	0.0238384	0.000290678	0.000169777
KEGG_PATHWAY	mmu00240:Pyrimidine metabolism	23	0.820842	7.54847e-05	18102, 18103, 20135, 20133, 23959, 66422, 66588, 21915, 22169, 22247, 80914, 69719, 171567, 22171, 22271, 56520, 76952, 50773, 13178, 107569, 110074, 320685, 55936	1634	56	9463	2.37857	0.0252656	0.000304635	0.000177928
KEGG_PATHWAY	mmu04144:Endocytosis	72	2.56959	7.97083e-05	67300, 74117, 22034, 27965, 215280, 259300, 58194, 227700, 228998, 99371, 11867, 54198, 77038, 56378, 26431, 216724, 18854, 109689, 106572, 16004, 13132, 74325, 218441, 22088, 70160, 13859, 15511, 105513, 68089, 15239, 75608, 72318, 15481, 19325, 13660, 16573, 57440, 66713, 193740, 15007, 18717, 216869, 84092, 216963, 19334, 71955, 76709, 67653, 110557, 18720, 67771, 12340, 106952, 65114, 58220, …	1634	268	9463	1.55587	0.0266604	0.000317896	0.000185673
KEGG_PATHWAY	mmu01523:Antifolate resistance	15	0.535332	0.000114556	16176, 19697, 16151, 18033, 13361, 14450, 108037, 108147, 21926, 16150, 16193, 20425, 22171, 17769, 12675	1634	29	9463	2.99551	0.0380924	0.000451565	0.000263746
KEGG_PATHWAY	mmu00260:Glycine, serine and threonine metabolism	18	0.642398	0.0001579	13382, 14431, 108037, 13142, 17161, 107272, 20425, 26912, 268782, 76238, 107869, 12411, 67092, 68133, 236539, 100678, 11655, 18648	1634	40	9463	2.60609	0.0521248	0.000615266	0.000359359
KEGG_PATHWAY	mmu04622:RIG-I-like receptor signaling pathway	26	0.927909	0.000201761	23988, 12370, 26419, 19766, 16151, 217069, 18033, 71586, 18035, 22034, 21926, 16150, 26416, 80861, 22030, 22031, 12675, 15945, 56417, 13205, 100038882, 19697, 228607, 14082, 110957, 71609	1634	71	9463	2.12076	0.0661169	0.00077724	0.000453963
KEGG_PATHWAY	mmu04910:Insulin signaling pathway	42	1.49893	0.00023355	212032, 107476, 19246, 26419, 16890, 16653, 16332, 19085, 19084, 26413, 16150, 19082, 26417, 26395, 26396, 110095, 13684, 105787, 12314, 103988, 70405, 110094, 12313, 56637, 12315, 20104, 20662, 15277, 19079, 15275, 110078, 102093, 26987, 11836, 18708, 12929, 18709, 14104, 14784, 53413, 18707, 13712	1634	139	9463	1.74989	0.0761289	0.000889589	0.000519583
KEGG_PATHWAY	mmu04217:Necroptosis	50	1.78444	0.000245382	20852, 19106, 18412, 20850, 22033, 22030, 56532, 11740, 11545, 12633, 26926, 14661, 74568, 74006, 72542, 12043, 18783, 15519, 58203, 14102, 105513, 71609, 11797, 12325, 15516, 11798, 75608, 16176, 16175, 26419, 12370, 19766, 15289, 21926, 225471, 14319, 110095, 108058, 110078, 116733, 67738, 20848, 20847, 20846, 14082, 21898, 77125, 21929, 14325, 216799	1634	175	9463	1.65466	0.0798282	0.000924274	0.000539841
KEGG_PATHWAY	mmu05212:Pancreatic cancer	27	0.963597	0.000258039	26419, 16151, 16653, 12571, 18033, 21803, 26413, 73341, 16150, 22059, 26417, 26395, 12575, 12675, 19697, 17873, 64143, 19354, 20848, 20846, 11836, 18708, 18709, 12048, 12540, 18707, 12567	1634	76	9463	2.05744	0.0837688	0.000961267	0.000561448
KEGG_PATHWAY	mmu05415:Diabetic cardiomyopathy	57	2.03426	0.000473018	70316, 75406, 105675, 225887, 66218, 11946, 227197, 11947, 22273, 11949, 17969, 11740, 67264, 11545, 17970, 72900, 110854, 14380, 17972, 14381, 407785, 14782, 19354, 66945, 226646, 11957, 18708, 18709, 18707, 12325, 67273, 18597, 26419, 12491, 18753, 18033, 21803, 26416, 12858, 12859, 12857, 17709, 66152, 56637, 67680, 71679, 19697, 17995, 67530, 18127, 13033, 108058, 17991, 20525, 11938, 28080, …	1634	212	9463	1.5571	0.148189	0.00174297	0.00101802
KEGG_PATHWAY	mmu05211:Renal cell carcinoma	24	0.856531	0.000688848	71745, 19247, 18479, 14194, 20662, 16653, 17295, 224105, 18481, 21803, 26413, 67923, 20525, 26417, 26395, 11836, 18708, 12929, 18709, 26396, 12575, 14784, 12540, 18707	1634	68	9463	2.04399	0.208322	0.00251096	0.00146658
KEGG_PATHWAY	mmu04810:Regulation of actin cytoskeleton	60	2.14133	0.000848811	109711, 19303, 30938, 74117, 73341, 245857, 11867, 11789, 26395, 26396, 22350, 56378, 60595, 13367, 12631, 17886, 14061, 17698, 20662, 237860, 19354, 224105, 22324, 11836, 16409, 18708, 29875, 12929, 18709, 329251, 54004, 16401, 18707, 68089, 19877, 16801, 18479, 242687, 16653, 20430, 19684, 22330, 19241, 66713, 26413, 26417, 16414, 18717, 14674, 216963, 76709, 67653, 14083, 18720, 67771, 18481, …	1634	231	9463	1.50424	0.25014	0.00306114	0.00178792
KEGG_PATHWAY	mmu03250:Viral life cycle - HIV-1	22	0.785153	0.000894215	23988, 20587, 103573, 19386, 107951, 218210, 270058, 22088, 432508, 116733, 19384, 20924, 24116, 26943, 57314, 101739, 320938, 56045, 58202, 69550, 15239, 75608	1634	61	9463	2.08867	0.261604	0.00319093	0.00186373
KEGG_PATHWAY	mmu04120:Ubiquitin mediated proteolysis	42	1.49893	0.000959033	71745, 17222, 21402, 67345, 67921, 68612, 218793, 22034, 26554, 67923, 56550, 70093, 77891, 22192, 56459, 22193, 53323, 59026, 22195, 59004, 22196, 12211, 50995, 66053, 18854, 56317, 68098, 13194, 100040961, 66440, 217232, 69957, 67615, 22201, 63958, 56424, 52563, 12189, 100763, 11797, 268470, 11798	1634	148	9463	1.64348	0.277666	0.00338658	0.001978
KEGG_PATHWAY	mmu04612:Antigen processing and presentation	28	0.999286	0.00112358	13040, 15481, 19188, 12330, 21926, 19186, 19141, 193740, 12317, 12912, 15007, 15525, 110557, 13030, 21356, 21355, 21354, 65972, 18046, 110558, 19192, 14827, 14828, 15519, 15018, 15511, 15516, 14964	1634	87	9463	1.86387	0.316896	0.00391631	0.0022874
KEGG_PATHWAY	mmu05205:Proteoglycans in cancer	54	1.92719	0.00113215	68794, 19303, 26395, 26396, 22350, 13207, 20104, 16440, 17698, 20662, 17295, 22324, 11836, 18708, 29875, 18709, 329251, 12367, 14102, 14784, 18707, 12325, 19877, 69253, 16801, 19247, 75705, 15163, 18479, 16653, 286940, 18792, 19684, 21926, 21803, 26413, 22059, 26416, 26417, 12575, 19206, 192176, 234779, 67653, 14083, 108058, 20848, 15170, 21898, 12505, 24088, 57257, 12540, 13712	1634	205	9463	1.52552	0.31888	0.00391631	0.0022874
KEGG_PATHWAY	mmu00190:Oxidative phosphorylation	39	1.39186	0.00121664	13063, 70316, 75406, 74776, 108664, 225887, 66218, 12858, 11966, 12859, 11946, 12857, 227197, 11947, 22273, 17709, 11949, 66290, 76429, 66152, 67264, 11964, 67680, 72900, 71679, 67895, 73834, 17995, 67530, 407785, 17991, 66945, 226646, 11957, 11958, 28080, 11973, 11972, 67273	1634	136	9463	1.66074	0.338135	0.00416609	0.00243329
KEGG_PATHWAY	mmu04914:Progesterone-mediated oocyte maturation	29	1.03498	0.00128321	17222, 26419, 20112, 16653, 20111, 17120, 26413, 20878, 26416, 56150, 26417, 26395, 18817, 56317, 12534, 66440, 110651, 217232, 69957, 20868, 15519, 11836, 12428, 18708, 18709, 52563, 18707, 67071, 15516	1634	92	9463	1.82552	0.352921	0.00435008	0.00254075
KEGG_PATHWAY	mmu00250:Alanine, aspartate and glutamate metabolism	16	0.571021	0.00133435	109900, 14661, 100470, 14660, 66514, 76282, 69719, 231327, 14718, 14719, 268782, 11564, 52633, 11565, 11898, 14415	1634	39	9463	2.37592	0.364056	0.00447865	0.00261585
KEGG_PATHWAY	mmu04215:Apoptosis - multiple species	14	0.499643	0.00154	13063, 12370, 26419, 12043, 14082, 12211, 12367, 12048, 11783, 11797, 66593, 56208, 12369, 11798	1634	32	9463	2.5337	0.406942	0.00506854	0.00296039
KEGG_PATHWAY	mmu00052:Galactose metabolism	14	0.499643	0.00154	212032, 18642, 15277, 14387, 72157, 14187, 15275, 319625, 11605, 56421, 103988, 66681, 11997, 216558	1634	32	9463	2.5337	0.406942	0.00506854	0.00296039
KEGG_PATHWAY	mmu05100:Bacterial invasion of epithelial cells	25	0.89222	0.00158925	67300, 15163, 19303, 242687, 74117, 22330, 66713, 11867, 56378, 140579, 67653, 76709, 14083, 67771, 16202, 17295, 18000, 74325, 140580, 18708, 12929, 18709, 12540, 18707, 68089	1634	76	9463	1.90504	0.416775	0.00518033	0.00302568
KEGG_PATHWAY	mmu04071:Sphingolipid signaling pathway	36	1.2848	0.00207462	26419, 20773, 16653, 18033, 268656, 21926, 26931, 26413, 22059, 26416, 26932, 26417, 56632, 26395, 81535, 22030, 26396, 14674, 13244, 11886, 67653, 26408, 19697, 18127, 13033, 73699, 12043, 19354, 19052, 226849, 18708, 18709, 18707, 14389, 71609, 19877	1634	126	9463	1.65466	0.505411	0.00669807	0.00391215
KEGG_PATHWAY	mmu04922:Glucagon signaling pathway	31	1.10635	0.00224176	107476, 18597, 19082, 12912, 110095, 105787, 12314, 103988, 70405, 110094, 12313, 12315, 16440, 18642, 104570, 19056, 19055, 108058, 19079, 110078, 11909, 20525, 102093, 16828, 56420, 56421, 93759, 12325, 68263, 18746, 18648	1634	104	9463	1.72626	0.532712	0.0071694	0.00418744
KEGG_PATHWAY	mmu00785:Lipoic acid metabolism	10	0.356888	0.00233142	18597, 13382, 79464, 12040, 13171, 78920, 18293, 68133, 235339, 68263	1634	19	9463	3.04806	0.546733	0.00738647	0.00431422
KEGG_PATHWAY	mmu00790:Folate biosynthesis	12	0.428266	0.00239324	12408, 14528, 20751, 17434, 268566, 19286, 13361, 14187, 11650, 72562, 110391, 11997	1634	26	9463	2.67291	0.556156	0.00751212	0.00438761
KEGG_PATHWAY	mmu05214:Glioma	24	0.856531	0.00248362	17873, 20662, 16653, 12571, 108058, 26413, 22059, 26417, 26395, 11836, 52163, 18708, 18709, 26396, 12575, 14784, 18707, 12325, 12314, 70405, 12313, 12567, 234779, 12315	1634	74	9463	1.87826	0.569581	0.00770561	0.00450062
KEGG_PATHWAY	mmu05323:Rheumatoid arthritis	27	0.963597	0.00250035	16176, 16175, 20310, 16173, 16994, 16156, 108664, 21926, 21803, 16193, 11966, 24099, 16414, 66290, 11964, 20302, 14281, 73834, 15894, 16168, 21934, 20304, 21898, 24088, 12981, 11973, 11972	1634	87	9463	1.7973	0.57202	0.00770561	0.00450062
KEGG_PATHWAY	mmu04370:VEGF signaling pathway	20	0.713776	0.00296591	19225, 14083, 19303, 18127, 16653, 19056, 19055, 19354, 18783, 26413, 26416, 26417, 56632, 26395, 18708, 18709, 26396, 12540, 18707, 234779	1634	58	9463	1.997	0.634664	0.00901602	0.00526599
KEGG_PATHWAY	mmu05210:Colorectal cancer	27	0.963597	0.00297874	13063, 17685, 26419, 16653, 21803, 26413, 22059, 26417, 11789, 26395, 26396, 12575, 17688, 56637, 67653, 14281, 17873, 64143, 20662, 12043, 19354, 11836, 18708, 18709, 12367, 14784, 18707	1634	88	9463	1.77688	0.636255	0.00901602	0.00526599
KEGG_PATHWAY	mmu04218:Cellular senescence	47	1.67737	0.00333219	16175, 18412, 16653, 12571, 18033, 19360, 21803, 26413, 22059, 26416, 16193, 26417, 26395, 26397, 26396, 26399, 12575, 15007, 11740, 12314, 18018, 70405, 12313, 19646, 11920, 12315, 12534, 16440, 110557, 19697, 17873, 19650, 18021, 19056, 19055, 19355, 67738, 110558, 12428, 18708, 18709, 15018, 50883, 93759, 18707, 14964, 12567	1634	181	9463	1.50382	0.677451	0.00999657	0.00583871
KEGG_PATHWAY	mmu01524:Platinum drug resistance	25	0.89222	0.00340264	13063, 12370, 17685, 26413, 22059, 26417, 12575, 11783, 14873, 17688, 11920, 21974, 21973, 26408, 12043, 14082, 18708, 18709, 12189, 12367, 12048, 14102, 18707, 11797, 11798	1634	80	9463	1.80978	0.685087	0.0101184	0.00590984
KEGG_PATHWAY	mmu00220:Arginine biosynthesis	10	0.356888	0.00359668	14718, 18126, 11846, 109900, 18127, 14661, 14719, 14660, 76282, 11898	1634	20	9463	2.89565	0.705204	0.0106024	0.00619255
KEGG_PATHWAY	mmu00640:Propanoate metabolism	13	0.463954	0.00373981	107476, 110821, 13382, 17850, 12040, 13171, 66904, 16828, 11409, 20917, 227095, 52665, 93747	1634	31	9463	2.42861	0.719216	0.0109293	0.00638346
KEGG_PATHWAY	mmu04142:Lysosome	37	1.32049	0.0038301	67300, 13040, 18010, 71665, 19025, 108664, 67963, 19141, 11767, 54397, 11605, 192654, 11782, 55946, 11781, 11764, 11766, 11886, 17113, 13030, 17159, 16004, 13033, 15212, 16784, 15211, 14387, 16783, 74325, 75612, 74105, 19156, 13032, 11972, 11774, 11776, 16889	1634	135	9463	1.58725	0.727713	0.0110975	0.00648171
KEGG_PATHWAY	mmu04062:Chemokine signaling pathway	49	1.74875	0.00390103	16151, 20299, 19303, 16150, 26395, 12675, 17969, 15945, 20302, 109689, 20662, 19354, 277360, 17096, 20306, 22324, 20304, 18708, 12929, 18709, 14784, 18707, 19877, 15162, 18753, 18479, 20310, 16653, 18033, 18035, 22376, 26413, 14191, 26417, 216869, 56637, 234779, 67653, 19697, 14083, 20848, 20847, 20846, 94176, 140580, 606496, 57257, 30955, 12540	1634	192	9463	1.47799	0.734207	0.0112072	0.0065458
KEGG_PATHWAY	mmu03022:Basal transcription factors	16	0.571021	0.00406274	17420, 66671, 12572, 21374, 68705, 319944, 108143, 74197, 83602, 98053, 14886, 237336, 13872, 70439, 68153, 270627	1634	43	9463	2.15491	0.74844	0.0115737	0.00675985
KEGG_PATHWAY	mmu00071:Fatty acid degradation	18	0.642398	0.00493165	113868, 110446, 72535, 11370, 13177, 66885, 231086, 270076, 23986, 11669, 50790, 11409, 56752, 11364, 11363, 11671, 93747, 15107	1634	52	9463	2.00468	0.812873	0.0139319	0.00813722
KEGG_PATHWAY	mmu03020:RNA polymerase	13	0.463954	0.00505969	20016, 66420, 74414, 20021, 20020, 67710, 64424, 245841, 20019, 231329, 28071, 78929, 69241	1634	32	9463	2.35272	0.82086	0.0141755	0.00827949
KEGG_PATHWAY	mmu04931:Insulin resistance	31	1.10635	0.0055631	19247, 12491, 19246, 26419, 18753, 20112, 20111, 18033, 18035, 21926, 16150, 16193, 19082, 12912, 110095, 105787, 56637, 110854, 19697, 18127, 110651, 108155, 19079, 110078, 225579, 20848, 20525, 18708, 18709, 18707, 67071	1634	110	9463	1.6321	0.849103	0.0154581	0.00902865
KEGG_PATHWAY	mmu04933:AGE-RAGE signaling pathway in diabetic complications	29	1.03498	0.00568441	16176, 16175, 26419, 18753, 20850, 16653, 18033, 21926, 21803, 26413, 26416, 16193, 26417, 13367, 18018, 234779, 19697, 18127, 15894, 12043, 20848, 20846, 12826, 18708, 18709, 12367, 12540, 18707, 12567	1634	101	9463	1.66285	0.855216	0.0156668	0.00915052
KEGG_PATHWAY	mmu04012:ErbB signaling pathway	25	0.89222	0.00670817	26419, 20850, 18479, 16653, 26413, 26417, 26395, 26396, 26398, 12575, 56637, 234779, 14083, 20662, 108058, 224105, 18481, 11836, 18708, 12929, 18709, 14784, 18707, 13712, 12325	1634	84	9463	1.7236	0.897893	0.0181926	0.0106257
KEGG_PATHWAY	mmu03018:RNA degradation	25	0.89222	0.00670817	71701, 69125, 103135, 75686, 13808, 234699, 50912, 15526, 18642, 18983, 74108, 66446, 67678, 234594, 232791, 72662, 27998, 27756, 72162, 58184, 78893, 50783, 56421, 15510, 66362	1634	84	9463	1.7236	0.897893	0.0181926	0.0106257
KEGG_PATHWAY	mmu04714:Thermogenesis	56	1.99857	0.0069541	104263, 70316, 75406, 69487, 277250, 225887, 66218, 11946, 50790, 12912, 26397, 227197, 11947, 22273, 11949, 105787, 67264, 20104, 72900, 20588, 26408, 20587, 20586, 20662, 407785, 110651, 19079, 66945, 11909, 226646, 66706, 11957, 11958, 14784, 67071, 67273, 16890, 20112, 16653, 20111, 26416, 19082, 12858, 12859, 12857, 17709, 66152, 68493, 67680, 71679, 17995, 67530, 17991, 208501, 57376, 28080	1634	232	9463	1.3979	0.906114	0.0187098	0.0109279
KEGG_PATHWAY	mmu03008:Ribosome biogenesis in eukaryotes	33	1.17773	0.00799795	67045, 13000, 103573, 102462, 66711, 104444, 14791, 72554, 97112, 19384, 230082, 59028, 68272, 55989, 230737, 213895, 16418, 100019, 69237, 213773, 21453, 67459, 67973, 98956, 73674, 110816, 237082, 27993, 245474, 217109, 57815, 30877, 53319	1634	122	9463	1.5665	0.93427	0.0213489	0.0124692
KEGG_PATHWAY	mmu00480:Glutathione metabolism	22	0.785153	0.0084149	625249, 20135, 14380, 16790, 14381, 20133, 18263, 14782, 66988, 110208, 20603, 20810, 14629, 54486, 15926, 11758, 14775, 14598, 14873, 68044, 14854, 66073	1634	72	9463	1.76957	0.943001	0.0220003	0.0128497
KEGG_PATHWAY	mmu05223:Non-small cell lung cancer	22	0.785153	0.0084149	17873, 20850, 20662, 16653, 17295, 12571, 16573, 20848, 26413, 22059, 26417, 26395, 11836, 78798, 18708, 18709, 26396, 12575, 14784, 18707, 12567, 234779	1634	72	9463	1.76957	0.943001	0.0220003	0.0128497
KEGG_PATHWAY	mmu04912:GnRH signaling pathway	26	0.927909	0.00843668	26419, 18753, 16653, 26413, 26416, 26417, 26395, 26397, 26396, 26399, 26398, 12314, 70405, 12313, 12315, 16440, 20662, 23939, 108058, 18783, 26405, 26407, 14784, 12540, 13712, 12325	1634	90	9463	1.67305	0.943424	0.0220003	0.0128497
KEGG_PATHWAY	mmu00500:Starch and sucrose metabolism	13	0.463954	0.00879412	212032, 15277, 14387, 72157, 15275, 110078, 27357, 110095, 14751, 103988, 66681, 11722, 216558	1634	34	9463	2.21432	0.949933	0.0227573	0.0132919
KEGG_PATHWAY	mmu04530:Tight junction	42	1.49893	0.0110903	109711, 26419, 15163, 70497, 74117, 19684, 22376, 66713, 19082, 11867, 76089, 22350, 56378, 60595, 105787, 17904, 17886, 15525, 18538, 67653, 76709, 26408, 105782, 17356, 21873, 67771, 17698, 73699, 19079, 58220, 19052, 72065, 22323, 67938, 16800, 12540, 56449, 68188, 68089, 231830, 19877, 12567	1634	168	9463	1.44783	0.977191	0.0284818	0.0166354
KEGG_PATHWAY	mmu04650:Natural killer cell mediated cytotoxicity	31	1.10635	0.0122694	19247, 18479, 16653, 21926, 26413, 26417, 16818, 26395, 26396, 16414, 16797, 18018, 234779, 20662, 15894, 19056, 19055, 19354, 15170, 22324, 20963, 11836, 18708, 18709, 57257, 16822, 12367, 14784, 14102, 18707, 12981	1634	116	9463	1.54768	0.984778	0.0312731	0.0182657
KEGG_PATHWAY	mmu05144:Malaria	18	0.642398	0.013361	16176, 12491, 110257, 16173, 17874, 17295, 15894, 16971, 15122, 21926, 21803, 16193, 21898, 81897, 24088, 21939, 12520, 16414	1634	57	9463	1.82883	0.989537	0.0338014	0.0197424
KEGG_PATHWAY	mmu05213:Endometrial cancer	18	0.642398	0.0159444	17873, 20662, 16202, 16653, 26413, 22059, 26417, 11789, 26395, 11836, 18708, 18709, 26396, 12575, 14784, 18707, 13712, 56637	1634	58	9463	1.7973	0.995698	0.0400381	0.0233851
KEGG_PATHWAY	mmu03440:Homologous recombination	14	0.499643	0.0171726	18971, 18972, 19360, 70681, 67967, 21976, 381760, 12189, 107976, 235559, 210766, 68275, 11920, 68240	1634	41	9463	1.97752	0.997183	0.0428053	0.0250013
KEGG_PATHWAY	mmu04670:Leukocyte transendothelial migration	31	1.10635	0.0175151	19247, 109711, 19303, 22330, 26416, 22350, 60595, 16414, 17969, 234779, 17970, 67653, 14083, 17356, 17972, 17698, 15894, 19354, 22323, 22324, 67938, 16409, 18708, 18709, 57257, 12388, 12562, 12540, 16401, 18707, 19877	1634	119	9463	1.50866	0.997497	0.0431836	0.0252223
KEGG_PATHWAY	mmu00450:Selenocompound metabolism	8	0.28551	0.0175792	216443, 50493, 50880, 109079, 26462, 238505, 107869, 20768	1634	17	9463	2.72532	0.997552	0.0431836	0.0252223
KEGG_PATHWAY	mmu04659:Th17 cell differentiation	28	0.999286	0.0181902	16176, 20852, 26419, 20850, 16151, 18033, 16177, 18035, 21803, 26413, 16150, 26416, 16193, 26417, 16818, 50498, 12675, 16797, 18018, 19697, 14281, 18021, 19056, 19055, 20848, 20846, 15519, 15516	1634	105	9463	1.54435	0.998017	0.0443633	0.0259113
KEGG_PATHWAY	mmu05146:Amoebiasis	28	0.999286	0.0230681	16176, 109711, 18477, 20310, 18033, 16177, 22330, 21926, 226519, 21803, 16193, 11846, 60595, 16414, 12475, 19697, 14083, 18126, 21898, 12826, 16409, 18708, 18709, 24088, 20719, 12367, 18707, 12981	1634	107	9463	1.51548	0.999634	0.0557438	0.0325583
KEGG_PATHWAY	mmu04917:Prolactin signaling pathway	21	0.749465	0.0231855	19697, 26419, 14281, 20850, 20662, 16653, 18033, 20848, 26413, 20846, 21934, 26416, 26417, 26395, 18708, 18709, 26396, 14784, 18707, 103988, 56637	1634	74	9463	1.64348	0.999648	0.0557438	0.0325583
KEGG_PATHWAY	mmu01521:EGFR tyrosine kinase inhibitor resistance	22	0.785153	0.0243339	20104, 18015, 20662, 16653, 17295, 12043, 20848, 26413, 16193, 26987, 26417, 26395, 11836, 18708, 18709, 26396, 14784, 12048, 13684, 18707, 56637, 234779	1634	79	9463	1.61277	0.999764	0.058093	0.0339304
KEGG_PATHWAY	mmu04150:mTOR signaling pathway	38	1.35617	0.0258144	75705, 20112, 16653, 20111, 69008, 108664, 21926, 56692, 26413, 16150, 26417, 11966, 26395, 56430, 26396, 13543, 12675, 71718, 13684, 105787, 66290, 56637, 11964, 20104, 216742, 67653, 73834, 20662, 110651, 12283, 26987, 230784, 18708, 18709, 14784, 18707, 67071, 11973	1634	157	9463	1.40172	0.999859	0.0611964	0.035743
KEGG_PATHWAY	mmu05215:Prostate cancer	26	0.927909	0.027767	16151, 16653, 18792, 18033, 18035, 26413, 16150, 22059, 26417, 26395, 12912, 26396, 12575, 12675, 56637, 19697, 20662, 12043, 22027, 15519, 11836, 18708, 18709, 14784, 18707, 15516	1634	99	9463	1.52095	0.999929	0.0653682	0.0381797
KEGG_PATHWAY	mmu01212:Fatty acid metabolism	18	0.642398	0.0303034	113868, 110446, 107476, 11370, 66885, 231086, 56473, 26922, 223722, 54397, 50790, 11409, 11364, 14104, 11363, 93747, 20280, 15107	1634	62	9463	1.68135	0.999971	0.0708472	0.0413798
KEGG_PATHWAY	mmu04720:Long-term potentiation	19	0.678087	0.0319858	16440, 20112, 16653, 20111, 19056, 110651, 19055, 108058, 26413, 26417, 26395, 11836, 26396, 67071, 12325, 12314, 70405, 12313, 12315	1634	67	9463	1.64231	0.999984	0.0742004	0.0433383
KEGG_PATHWAY	mmu00650:Butanoate metabolism	10	0.356888	0.0321754	217666, 208715, 110446, 78894, 11409, 93747, 15356, 67041, 15107, 14415	1634	27	9463	2.14493	0.999985	0.0742004	0.0433383
KEGG_PATHWAY	mmu04148:Efferocytosis	38	1.35617	0.0368109	19225, 19247, 12491, 16971, 19261, 21803, 26413, 26416, 26417, 56632, 77573, 12317, 26395, 11846, 192654, 12912, 26396, 80743, 105722, 18018, 12215, 11689, 14083, 18263, 18021, 108058, 15170, 20525, 209018, 140580, 12929, 11938, 12367, 93759, 12325, 13537, 12369, 16889	1634	161	9463	1.36689	0.999997	0.0843168	0.049247
KEGG_PATHWAY	mmu04520:Adherens junction	24	0.856531	0.0376035	67653, 19246, 109711, 17356, 242687, 13000, 17295, 18099, 19354, 22330, 19271, 22376, 26413, 15170, 67938, 26417, 227377, 29875, 77446, 12388, 60595, 12562, 12540, 19877	1634	92	9463	1.51078	0.999998	0.0855542	0.0499697
KEGG_PATHWAY	mmu00524:Neomycin, kanamycin and gentamicin biosynthesis	4	0.142755	0.038963	212032, 15277, 15275, 103988	1634	5	9463	4.63305	0.999999	0.0880563	0.0514311
KEGG_PATHWAY	mmu04510:Focal adhesion	46	1.64168	0.040834	109711, 26419, 64099, 19303, 18479, 68794, 286940, 22330, 226519, 26413, 665033, 26417, 26395, 60595, 13367, 18717, 56637, 192176, 67653, 14083, 18720, 21894, 20662, 16202, 17295, 12043, 19354, 224105, 18481, 22323, 22324, 67938, 12826, 18708, 12929, 18709, 329251, 57257, 14784, 12540, 16401, 18707, 13712, 11797, 19877, 11798	1634	203	9463	1.31232	0.999999	0.0916737	0.0535439
KEGG_PATHWAY	mmu04145:Phagosome	41	1.46324	0.0460828	13040, 12491, 20333, 667277, 12330, 108664, 22154, 57743, 11966, 12317, 15007, 16414, 17969, 66290, 12475, 13427, 13424, 11964, 17970, 17113, 110557, 73834, 17972, 20288, 21355, 21354, 16784, 16783, 227613, 110558, 21898, 16409, 24088, 15018, 12266, 234663, 11973, 11972, 216238, 14964, 15239	1634	179	9463	1.3265	1	0.102777	0.060029
KEGG_PATHWAY	mmu00380:Tryptophan metabolism	15	0.535332	0.0535481	110446, 13382, 72535, 100470, 17161, 270076, 56720, 11669, 78920, 56752, 11671, 15930, 93747, 12359, 15107	1634	52	9463	1.67057	1	0.118646	0.0692975
KEGG_PATHWAY	mmu04070:Phosphatidylinositol signaling system	24	0.856531	0.0578921	16330, 16440, 18720, 16332, 233011, 16331, 64436, 227399, 224020, 55980, 18708, 18709, 114663, 18717, 18707, 104418, 12314, 117150, 70405, 12313, 84095, 16329, 234779, 12315	1634	96	9463	1.44783	1	0.127438	0.0744327
KEGG_PATHWAY	mmu04930:Type II diabetes mellitus	14	0.499643	0.0589155	212032, 26419, 18753, 15277, 15275, 21926, 26413, 16150, 26417, 18708, 18709, 18707, 103988, 18746	1634	48	9463	1.68913	1	0.128854	0.0752598
KEGG_PATHWAY	mmu05143:African trypanosomiasis	12	0.428266	0.0608904	16176, 81897, 110257, 17874, 50492, 16173, 15894, 15122, 21926, 15930, 14102, 16193	1634	39	9463	1.78194	1	0.13232	0.077284
KEGG_PATHWAY	mmu04146:Peroxisome	22	0.785153	0.0632719	113868, 18477, 18126, 68603, 13142, 74114, 56273, 67725, 20524, 20656, 23986, 22436, 20655, 54683, 50790, 15926, 12012, 51798, 20280, 15356, 12359, 228061	1634	87	9463	1.46447	1	0.136619	0.0797952
KEGG_PATHWAY	mmu04921:Oxytocin signaling pathway	35	1.24911	0.066205	19225, 16653, 17260, 26413, 19082, 26417, 13629, 26395, 26396, 12575, 105787, 17904, 12314, 18018, 70405, 12313, 12315, 16440, 67653, 14281, 18127, 18021, 19056, 23938, 19055, 23939, 108058, 19079, 18783, 52163, 329251, 30955, 13712, 12325, 19877	1634	153	9463	1.32481	1	0.142047	0.0829658
KEGG_PATHWAY	mmu04115:p53 signaling pathway	19	0.678087	0.0682504	13063, 12370, 20135, 17873, 12571, 12043, 22059, 230784, 12575, 50883, 12367, 12048, 14102, 11783, 57913, 68098, 11920, 12534, 12567	1634	73	9463	1.50733	1	0.145515	0.084991
KEGG_PATHWAY	mmu04068:FoxO signaling pathway	30	1.07066	0.0878836	26419, 16653, 18099, 21803, 26413, 16150, 26416, 16193, 20656, 19082, 26417, 26395, 26396, 12575, 12675, 105787, 18817, 12359, 11920, 17873, 20662, 19079, 20848, 11836, 18708, 18709, 170755, 14784, 93759, 18707	1634	131	9463	1.32625	1	0.186203	0.108756
KEGG_PATHWAY	mmu05165:Human papillomavirus infection	73	2.60528	0.0887147	19225, 19664, 19106, 16151, 19303, 108664, 16150, 11789, 26395, 12912, 26396, 22031, 12675, 66290, 73834, 20662, 226849, 74164, 18708, 18709, 12367, 14102, 237336, 14784, 16401, 18707, 107932, 71609, 18746, 12567, 12370, 16653, 12571, 18033, 21926, 26931, 19164, 26413, 226519, 22059, 665033, 26932, 26417, 11966, 12575, 15007, 13543, 56637, 11920, 11964, 100038882, 105782, 110557, 19697, 14083, 19…	1634	359	9463	1.17762	1	0.186797	0.109103
KEGG_PATHWAY	mmu00970:Aminoacyl-tRNA biosynthesis	17	0.606709	0.0931596	107045, 216443, 71984, 105148, 70223, 68915, 226539, 22321, 109093, 20226, 107271, 353172, 27267, 85305, 381314, 15115, 107508	1634	66	9463	1.4917	1	0.194945	0.113862
KEGG_PATHWAY	mmu04935:Growth hormone synthesis, secretion and action	27	0.963597	0.0982096	26419, 20850, 16653, 16477, 26413, 26416, 26417, 26395, 12912, 26397, 26396, 26399, 26398, 56637, 234779, 16440, 14083, 14281, 20662, 20848, 11909, 20846, 18708, 12929, 18709, 14784, 18707	1634	117	9463	1.33646	1	0.204252	0.119297
