# Supplementary material for: Reposition: Focalizing β-Alanine Metabolism and the Anti-Inflammatory Effects of Its Metabolite Based on Multi-Omics Datasets
Source: Int J Mol Sci. 2024 Sep 24;25(19):10252. doi: 10.3390/ijms251910252 (PMC11476852; doi:10.3390/ijms251910252)
Supplement: Supplementary file 1 [file ijms-25-10252-s001.zip › S7.txt]

$`24h`
 [1] "mmu05208" "mmu04921" "mmu03022" "mmu03020" "mmu05170" "mmu04370"
 [7] "mmu05213" "mmu05211" "mmu04670" "mmu05215" "mmu05214" "mmu04935"
[13] "mmu04931" "mmu04930" "mmu05165" "mmu04070" "mmu04071" "mmu00450"
[19] "mmu04510" "mmu05223" "mmu05220" "mmu05221" "mmu03040" "mmu04720"
[25] "mmu00052" "mmu04660" "mmu00524" "mmu04215" "mmu04068" "mmu05235"
[31] "mmu04722" "mmu04520" "mmu00630" "mmu04810" "mmu00380" "mmu05100"
[37] "mmu04530" "mmu04917" "mmu00790" "mmu03008" "mmu04145" "mmu04148"
[43] "mmu05017" "mmu05210" "mmu03015" "mmu04012" "mmu04912" "mmu04910"
[49] "mmu04650" "mmu04150"

$`12h`
[1] "mmu00730" "mmu04613" "mmu00562"

$`12h:24h`
 [1] "mmu05203" "mmu04922" "mmu00500" "mmu03430" "mmu00970" "mmu03420"
 [7] "mmu04666" "mmu03440" "mmu03018" "mmu04664" "mmu00051" "mmu04662"
[13] "mmu00520" "mmu04218" "mmu01212" "mmu03050" "mmu04115" "mmu04114"
[19] "mmu04110" "mmu00230" "mmu01240" "mmu00071" "mmu04120" "mmu00030"
[25] "mmu01232" "mmu00785" "mmu01250" "mmu03410" "mmu01524" "mmu00480"
[31] "mmu04141" "mmu04144" "mmu00240" "mmu03250" "mmu03013" "mmu03010"
[37] "mmu04914" "mmu00670"

$`8h`
[1] "mmu04610"

$`8h:12h:24h`
[1] "mmu03030"

$`6h`
[1] "mmu00350" "mmu00340" "mmu04672" "mmu00410" "mmu00510" "mmu00470" "mmu00590"

$`6h:24h`
[1] "mmu00650" "mmu00220" "mmu01210"

$`6h:12h:24h`
 [1] "mmu00260" "mmu00620" "mmu00640" "mmu00330" "mmu04146" "mmu05230"
 [7] "mmu01100" "mmu00280" "mmu00020" "mmu00250" "mmu01200" "mmu00270"

$`4h`
[1] "mmu05202" "mmu05200" "mmu05216" "mmu05410" "mmu04151" "mmu05412" "mmu05414"

$`4h:24h`
[1] "mmu05143" "mmu05222" "mmu00190" "mmu04714" "mmu04142" "mmu01523" "mmu04659"
[8] "mmu04010" "mmu01521"

$`4h:12h:24h`
 [1] "mmu05020" "mmu05022" "mmu05205" "mmu05016" "mmu04612" "mmu04210"
 [7] "mmu00010" "mmu05014" "mmu04066" "mmu05212" "mmu05166" "mmu05415"
[13] "mmu05132" "mmu05012"

$`4h:8h`
[1] "mmu04640" "mmu05168"

$`4h:8h:12h:24h`
[1] "mmu04622" "mmu04217" "mmu05161"

$`4h:6h`
[1] "mmu04940" "mmu05332" "mmu05321"

$`4h:6h:24h`
[1] "mmu04936" "mmu05146"

$`4h:6h:12h:24h`
[1] "mmu04932" "mmu01230" "mmu05010" "mmu05135"

$`4h:6h:8h`
[1] "mmu04061" "mmu04060" "mmu04630"

$`4h:6h:8h:24h`
[1] "mmu05144" "mmu05323" "mmu04620" "mmu04062" "mmu05163" "mmu05142" "mmu05418"

$`4h:6h:8h:12h:24h`
 [1] "mmu05160" "mmu05171" "mmu04621" "mmu04623" "mmu04625" "mmu04668"
 [7] "mmu05152" "mmu05133" "mmu04064" "mmu05134" "mmu05167" "mmu04933"
[13] "mmu05164" "mmu04380" "mmu05162" "mmu05145" "mmu04657" "mmu05169"
[19] "mmu05140" "mmu05417"
